# Supplementary material for: A new Middle Jurassic diplodocoid suggests an earlier dispersal and diversification of sauropod dinosaurs
Source: Nat Commun. 2018 Jul 24;9:2700. doi: 10.1038/s41467-018-05128-1 (PMC6057878; doi:10.1038/s41467-018-05128-1)
Supplement: Supplementary file 4 — Supplementary Data 1 [file 41467_2018_5128_MOESM4_ESM.txt]

nstates 8 ; 
xread 'Data saved from TNT' 
375 79 
'Plateosaurus_engelhardti' 0000000000000000001000000000100000000010010?00000?0000??000000000000000??00000?0000???0000000000000?0?00?000000?00?101000?000?000000?000000000?1?0?00000000000000000??00??0000000????0?000?0???000??0?000???0?0000002?010000????0???00000000?000000?0?0???0000000000000?000000001000000000000?0000000?0000000000000?000000000000000000000000000000000???0???00100000000000100000100000? 
'Chinshakiangosaurus_chunghoens ????????????????????????????????????????????????????????????????????????????????0?0???00?????0?1?10???01?000??0??0??0????????????????????????????????????????????????????????0??????0?????????????????????????????????????????????????????????????????????????????????????????????????????????????????????0?????????????????????????????????????????????0?????????????????????????????? 
'Mussaurus_patagonicus' 00000000000000000010100?00?010?0000000?002???000??0?0???????????????????????????1?1???00000??0?0??010?0[01]?[01]0??00??0?10100000000???0?0??00000000?1?0?000??000000000000??00??0000000???10?000?0???000??0?0?0???0?00?0002?01000?????0???00000000?000000?0?????00000000000?0?000??000000?0[01]0000000?00?000??00000?0000000?0?0???00??000??000?0000000???00?0???0???001000??0000??1?000?10????? 
'Antetonitrus_ingenipes' ??????????????????????????????????????????????????????????????????????????????????????????????????????????????0??0?10????????0?????0??0000001121?0?00000000000000000??01??000000???????0???0???000??0?0?0???0??000002?0?000?????0????0?1010??0000??????????0000?0??0110?000??000?00?0?????????????????????00100000010001?01????????001?1?000????????????????????????0???????000???????? 
'Lessemsaurus_sauropoides' ??????????????????????????????????????????????????????????????????????????????????????????????????????????????0010???1000000?0???000??00000010?1?0?0000000000?000000??11??000000???????????0?????????????????????????????????????????0010100?000000?0??????110010[01]001110000??000?00?0??00000?00???????00000000000001000????0?0000??00??1??000??00?????????????????0??????01000?011????? 
'Gongxianosaurus_shibeiensis' ?????????????1??????????????????????????????????????????????????????????????????????????????????????1?11?2????0??0?10????????0????????0??????????0???0???????????????????????????????????0?0???000???????????????00???01000?????0????001000??000?00?0??????1000?0?00?01?00000?0???????????????????????????111???0?????01??0???????0000?1?000000100000???1???????????0??00????????0????? 
'Amygdalodon_patagonicus' ???????????????????????????????????????????????????????????????????????????????????????????????????11011?20???1????1????????00????????0???0????1?????1????0??????0???????????00???0????????0????00?????????????0000???0???0??????????????????????????????????????????????????????????????????????????????????????????????????????????????????????????00?1??????????00?????????????????? 
'Isanosaurus_attavipachi' ??????????????????????????????????????????????????????????????????????????????????????????????????????????????1??0?10????????0????????0??????0?1???0????????0??????10?11??00?0???????????????????????????????????????????????????????000000??000??????????????????????????????????????????????????????????1110010001????????????????????????????????????????????????0?????????????????? 
'Vulcanodon_karibaensis' ???????????????????????????????0????????????????????????????????????????????????????????????????????????????????????????????????????????????????????????????????????????????????????1????0?0?0??00???0?100?????01???????????????00??10?????0???????????????1101?0???1110100????0???????1?????0000000?0100?101??????1000?0000?1000010?100100100?011001??????????????????????????0?0????? 
'Tazoudasaurus_naimi' ??????????????????????????????00?10?????????01?????0????????????????????????????100???0011???0?001001011?000??1000?00100000010000?010?00000110?000?0000001000011?00100111?000010??00???????0100000000001001?0?00000020020000??1100??1000000???????0?00?????1101101101?10100?100?001?0101?????00000000?10?0101010000?000?0?00010100?00?011?0?0001010?100?1????????0000000?001000100????? 
'Shunosaurus_lii' 0100100000110110001010000000??000001001??2000001101100000100011000000000??000001100?0000?101?110?1011011?201201001000100000010000100?101000110?1?1?0000000000011101[01]??11[01]?000010000010?0001010000000000100100?00?0002001?00???111010100000010??00001000010011011010010101000100000110101100000100000???00011100110001101?100?10?00111101110111?1111100101???0???000000000000000???0000? 
'Barapasaurus_tagorei' ????????????????????????????????????????????????????????????????????????????????????????????????????1?11?000??1000?0?0?0???0100????0??0000011??0?1???1010000?011100100111?000010???01100?0?0?0?00000000100??0??000?010???0?0??1?00?0110000000000000?00??????101101001110100???????????011000?0100000001000111000100?0101111??1?10???010???????1??11?0???????????????0??0?0?0000?????00? 
'Cetiosaurus_oxoniensis' ??????????????????????????????????????????????????????????????????????????????????????????????????????????????101102?000000010110100??01000110?001?0?20000100?1101000?11??0000[01]0?10??????0?02?0000000?0?0?100?000000200?000??????????00000001??0???1???0100?10?10??0???????????????????11000?0?0000??1?0?011???????100????????????????????????????????????????????000??0?0?00???????00? 
'Patagosaurus_fariasi' 1???1?00??11???????????????????0???????????????????????????????1?????????????????0???????????1???1011011?000??100100?000000010110100??00000110?001?00000011000110010?011??000010??002??0?0?????000000??1??1????0?0002002?0??????00??11000001?000?00100??????101001001110100????????????11000?010000000100011100010000001???????????101011????????????00?1???0????0000000?000000?????00? 
Omeisaurus       11001?00001101110010100??000???001010011010001011011?000?1???11100?0?0??00?0?00110000000?1???111?1011011010040111230000[12]000101100100?21000[23]111001100000100100?11110100111?000210010?2110100?10000000000100100?00?0002001?00???1100001100000??000?000000010011011010010101000100000011101100000100000001001111000000001011??0010100111111111111111111000?1000000000000000?0000000000000? 
Mamenchisaurus   11101?0?001110110011100?0?00???00?010010010?010?1?111000?0???101?00??????0?0???1100???001101111001011011?1004011123[12]00020001011001010210013111001101100100?000110021001?1101021001002??0?00?11003000000100100?00?0002002?0????1100?0110?0?0?1????00?0?0????11011010011101001101?0001???1100000??000000100011100010001101?11001110?11?101?1?1111??1???00?10000000[01]000000000000000000000? 
'Turiasaurus_riodevensis' ??????????????????0???0?????????????????????????????????????????????????????????????????????????????10110001??11120100000100101?0101??11[01]1011100010??00000100011101100111100?1100100???????0???02000?0?1????????????????200?????????1?????????????????00??0?10110100????10011110000111??????????????????????????????00??11?101010?11???11???1?10?111?00?1000??????000??0?00????0??00000 
'Losillasaurus_giganteus' ???????????????????????????????????????????????????????????????????10?????0????1??????????????1??1????????????1012010000000010110100??11110111001101000100?000111011001111100110???????????0???0200?10[01]100??00000??????1????????????????????????????????????1011010?????1??????????????01?0??010?0?00?11?0???????????????????????????????????????????????010???????00??1???????????00?0 
'Jobaria_tiguidensis' 11001?000011111?0100100?0000??10010100?101000101101110???10??11?000??00?00?0?0?1100000???????1100?01101100001?1??211?000000010010100?201010110?0[01]1?11000001000111011001111000000010021101?10100000??000100?00?100000200100????1?00101101010????01000000????110110100111010001110000111111000?0100000001100111000100?110111011111001111011111?????????00?1???000000000000?000000?00??00? 
'Haplocanthosaurus_priscus' ????????????????????????????????????????????????????????????????????????????????????????????????????????????[1234]?101211?001000010010100?01111011100110110001010001100110011101001101100211011?010000000000100100?10000120010???????10??11000211?000100?00?000????????????????????????????111000?01000000011001110001001????????1????????????????????????????000??????0000?0???0????????00? 
Camarasaurus     1110100000111111010000[01]0000000100101000101000101101110001101?111000000000010000110000011111111110?011011020010101212?0[01]10100101101011210011110?001011000001000110121001111000210010?2110111010000000001100100?10000020010000??[01]0[01]0101101000101001001000000011011010011101001111110011111100000110000101100111000100111011101011100111101111111111111000?1000000000000000000000000?00000 
'Bellusaurus_sui' 1?????0???11???????????????????????10???0???0??????110?????????????000????????????????????????1101011011?200??1012120001000010110100??1001111110110110000010001101110011110002101?0?2??0?1?0?100300000110?100010000???0?000?????????11[01]000010100100?00??????10110100111010????1????????11000?011000010110011101010001101?????????????????????????????00?10000?????000000?0000??????000? 
'Galvesaurus_herreroi' ??????????????????????????????????????????????????????????????????????????????????????????????????????????????1112100012??0??12001????1?011111101111100??0?0001101[12]100111100020001012110???0???01000?0?100?0???0011???0?000?????1???1???????????1?????00000?101[01]0100???????????????????????????????0101100????????????????????????????????????????????????????????0?0????00?????????0?? 
'Tehuelchesaurus_benitezii' ?????????????????????????????????????????1?????????????????????????????????????????????????????????????????????????[123]?????????????????[012]10001110?001021001011000100?0100111?000201??01[123]1???1??????????????????????????????????????????110000010100100111?????11001010[01]1110100????????????1????0011000?1011001111000001?????????????????????????????????????000????????0????00?0?????????? 
'Europasaurus_holgeri' 11101?0?001111?0010010200?????10?1?00?010?1?01011?1110000101????100000001110?0?1100???1111?1111101011011?200?01012[01]21001101110110100??100111111011021000001000110011001110100210010021?001?0?0000000000100000010001020010000??0?10??11000001010010010000????101101001110100??11??????1111101?0110000?0110?111000100?1101110101110?11?1???1??1?1??11??010000000??0?000??100000?????0000? 
'Tastavinsaurus_sanzi' ??????????????????????????????????????????????????????????????????????????????????????????????????????????????????????????????????????10012?10?00????0?000100011011100?10?001211??0?211011001000100000110010001001111000000???0?1011??????????????????????????????????????????????????111101101100001011002111011?011101110???????11111110111?100111?????000????????0101???0011000????? 
'Euhelopus_zdanskyi' 01?010000111??110??????0???????00???????????0??????11?????01?1??????????????????100???1??????111??111011?2004?1112101012000010?1?001111111310110111110??0?100?11101110111100021101113??01???????????????????????????????????????????1100000?110?000?00??????10110101??????????????????1110?100110000101100111100100011011101?11?00?11101?11?1???11??000?10000?0000101????000010000??000 
'Brachiosaurus_altithorax' 12101?00??11??????????????000?10?1110?01010?01011??110??????????0?000000111??0?1?????????????1210?0?1011?201??11?222?002000111???1????10?12111001100000010100?111121001110010211???????????????0????????????????????????????????????????????????????????????10100001??????????????????????????????????????1120001000????????0????????????????????????0100000????????01??????0?????????? 
'Giraffatitan_brancai' 121010000011110101101010100000100101000100000101101110000101?111000000001110?00110000011111121210?0010110201?0111222[01]002000111110100?210012111001101020010101011[01]1210011100102110111211011?010001000000100100?1000102001000?????10??1101000?00001001100000021010010111101001111111110111110110110000101100212100100111011111?1110011110111?11?1??11?0010000011111000011100010100010000? 
'Abydosaurus_mcintoshi' 121010000001?1010?1010100?0???????????0??00?01011??1100001?0?????0?0?????100????100??010????212101101011?201?01??2???????????0?????????????????????????????????????????????????1??????????00?????????????????????01?????00???????????????????????????????????????1????????????????????????????????????????2??1???0??????????????????????????????????????????111110???111????0???11????? 
'Sauroposeidon_proteles' ?1??100???11??????????????????????????????????????????????????????????????????????????????????[012]?0100?011?201??1112220002000011110100??1001311121?111[12]1000010101111[01]110111?000211011121?????0???010??001100000010001020010000??0?10??110?00010000100?100???02101001011110100??1?1?11???11??0?1011?0001011002121011001110111???????????????????????????0100000??????000?010000010?1?????? 
'Venenosaurus_dicrocei' ??????????????????????????????????????????????????????????????????????????????????????????????????????????????????????????????????????????????????????????????????????????????????11???????0???0?00??00?001000100010000?000?????????11?00001?10?1???????????????????1?10100????1????????????101?0000101?00???????????????????????????????????????????????????????????111????????11????? 
'Cedarosaurus_weiskopfe' ??????????????????????????????????????????????????????????????????????????????????????????????????????????????????????????????????????100?[23]???????????????????1??????????????2?1???????????0???010??000?0?0?0010?1100000100???????????0?00010???1011??0???0210000111111??00???????????????????????????????21210110????0?????????????????????????????????????????????0?1100??0?????????? 
'Erketu_ellisoni' ?????????????????????????????????????????????????????????????????????????????????????????????????????????????0111201?00201001101010?????????????????????????????????????????????01????????????????????????????????????????????????????????????????????1?????????????????????????????????????????????????????????????111?1101?111?0???????????????????????????????000????????????????00? 
'Chubutisaurus_insignis' ??????????????????????????????????????????????????????????????????????????????????????????????????????????????????????????????????????1???3?10?0011?110??01?10???1?10??10?00?21???11???????010?01000?0?10??0???0001???0?000?????10??1110000111001??????????1101001111??0110??111111??????????????00010110121210110011101?????????????????1???????????????000????????0?01?01?0???10????? 
'Tendaguria_tanzaniensis' ??????????????????????????????????????????????????????????????????????????????????????????????????????????????111222000???0????00100??100??1?121?1011???0???????????001???????????????????????????????????????????????????????????????????????????????????????????????????????????????????????????????????????????????????????????????????????????????????????????????????????????????? 
'Wintonotitan_wattsi' ??????????????????????????????????????????????????????????????????????????????????????????????????????????????????????????????????????1???31?121??1?20?????????????1??1??????21???????????001??01011???????0?010001???0?000?????10??11100001110?1????????????01000??1??0?10??111???????11????????00010?10?????????????????????????????????????????????????????????????0???????????????? 
'Ligabuesaururs_lenzai' ??????????????????????????????????????????????????????????????????????????????????????????????[012]?0?001011?201??1?12?3?002??0???000010??1001310111?111110000101?11?111001111000211?????????????????????????????????????????????????????110000111011??????????210100011??????????????????????????????????????21210?100111011101?????????????????????????1?00000????????0????00?01[01]?10??0?? 
'Phuwiangosaurus_sirindhornae' ???????????????????????10?????100101????????0??????111??????????1000110?1100?0?1????????????????????1021?201[234]?101213?0?2010011100101?21[01]0131111001111101001010111121[01]011110002101???2????1?????0100?00010?1?0011001110010000??0?10??110000010001??????11????10?0000?1101110????????????1100110110001?011002121?010011111110??????????????????????????11000000???0?101101?000011?????000 
'Andesaurus_delgadoi' ??????????????????????????????????????????????????????????????????????????????????????????????????????????????????????????????????????10?13?10?1??111??0?0101?111?11001111000211??????????001?102011000?0?00???0?01020010?0?????????????????0???????????????????????????????????????????????1011000110??00??2??????1?????????????????????????????????????000????????0101??????????????? 
'Mendozasaurus_neguyelap' ??????????????????????????????????????????????????????????????????????????????????????????????????????????????1?1????002??0???000110??100031?121?112????0??01???????0?1????????????????????0???02000000100000010?210200110??????????1110000100011?????1?????10?100011??0?????11???????????????????????????212101?????10??1?????????????1?1???????????????????????????10110[01]?0?0???????? 
'Malarguesaurus_florenciae' ???????????????????????????????????????????????????????????????????????????????????????????????????????????????????????????????????????????????????????????????????????????????????????????0?1?0100000010?00?000?2111000110?????????1???????????????????????????????????????????????????????????????????????2100??????????????????????????????????????????????????????01????0?????????? 
'Argentinosaurus_hunculensis' ??????????????????????????????????????????????????????????????????????????????????????????????????????????????????????????????????????100130?121?112110000001?111121101111000211????[23]?????????????????????????????????????????????????????????????????????????????????????????????????1???????????????????????????????0??????????????????????????????????000????????0????????10???????? 
'Epachthosaurus_sciuttoi' ??????????????????????????????????????????????????????????????????????????????????????????????????????????????????????????????????0???10013110?1?1111?0000002?111211101111000211??103???????110030??001???10??10?3?010?010??????????????????0???????????????111100011?00?10???????????11?11?1?1??001?1????2121001101?101?101???????11101111111?01111?????000????????0100????0?1110????? 
'Malawisaurus_dixeyi' 1120???????1??1?????????????????????????????????????????????0???????????????0???100??????????1?10???1?21?20???101303?1021010110?0100??1101311121?1122?1200?0201?01110?11110?02110?1?????????1??0300?000100??0?101010100000????0?11??1????????????00?00110???1011011110001?0??1??111????1?????????001111100?1210???????11110????????1?????????????1??????0000?0??0?000000101?010?????00? 
'Nemegtosaurus_mongoliensis' 0020?11?0?12?10?01[01]111110?0010101101?0?0120?01010?1111??2111011?1100010??00100?1101??011??01?1210?001031?202????????????????????????????????????????????0???????????????????????????????????????????????????0????????????????????????????????????????????????????????????????????????????????????????????????????????????????????????????????????????1100???0?[01]0??????????????????00??? 
'Rapetosaurus_krausei' 00201?1?1012?1010?11?1?10?0011?00001?0?0120?01010?1111??21111???11?0100???1110?1101??011?????1210?001131?20?40101303?102101011010110??10003[01]0121?112211200002011120110111?011211????3??????????03???????00??0????3?020?21???????????1110000??????00?001?????101210011?00110????1?1????11110110110001??11?021?111111???????????????????????????????????1000000?10??000?0?1010010?000000? 
'Isisaurus_colberti' ??????????????????????????????????????????????????????????????????????????????????????????????????????????????10?301?102101010000100??1000300121?1112?1200100011100100111?0?1210?1?13110?0?????030?1001100000?101310200110????0?11?010100000?001000?00??????101111?11101??????????????110111?0110001111101???????????????????????????????????????????????000??????000??0??1??????????0? 
'Tapuiasaurus_macedoi' 002?111?0012?1010?2111200??0111011?1000?0???01011?1?1????11111???1?0000???1110??101????0??1??1210?001031020[23]??1??????0?2?0??11????????100031?121?1112?120?0000110??110111????11???11?????????????????????????????????????????????????????????????10?101???????1?????110011?????1??????????????????????????2?2???????????1???????????????????1110?111?1100???0?????????????????????00??? 
'Trigonosaurus_pricei' ??????????????????????????????????????????????????????????????????????????????????????????????????????????????101103?1020?0011000100?31[01]11310121?1122[02]1200002?11121110111?0?1211?????????????????????????????????????????????????????????????????????????????????????????????????????????????????????????????????????????????????????????????????????????000??????000101??????????????? 
'Alamosaurus_sanjuanensis' ???????????????1????????????????????????????????????????????????????????????????????????????????????1031?201??1?1303?102000?00000100??10?1[23]10121?1?12212000020110211?01111000211?1?1[23]1?0??0023103001001100000?1013101110100???0?1111111000000001111110110?1?111010011100111??1111112???????1????00?1111100212???111??111111???????1??????????????????1100000?????10100011011111?10??00? 
'Opisthocoelicaudia_skarzynskii ??????????????????????????????????????????????????????????????????????????????????????????????????????????????????????????????????????1001300121?11[12]2212001020111211101111001210??1131?0?00?2210?011001100100?101?1020002001000?111110000000?001111011110111111210111101111??1111112??11111110110001?111012121011101111111010110111111011111111011110????000????????1001111?011110????0 
'Neuquensaurus_australis' ??????????????????????????????????????????????????????????????????????????????????????????????????????????????101[23]030002??00??000100??1111300121?112211200002?111211101111001211????31?0???1?30030??001100??0?1013?021?011?1?0??????11100?0000010110111?????111210011101111????????????1111?101?0001111100212101111?1111?10101101??1110?????1????????????000??????010001?111100100??00? 
'Saltasaurus_loricatus' ??????????????????????????00?????1010???020?01??????????????????0100010??1?????1??????????????????????????????1013030002001010000100??1111300121?1122112000020111111101111001211????311010?1?1?03011001100??0?10131021101101?0??11?0111000000001011011110???111210011101111???????????1111111011000111110021210111111111110??????????????????????????????000?????1010101?111101???0000? 
'Amazonsaurus_maranhensis' ??????????????????????????????????????????????????????????????????????????????????????????????????????????????????????????????????????1???111????10??0???????????0?1?0111??1???????????????0???000[01]?0?1???0?1[01]1100002?1?00??????10???????????????????????????????????????????????????????0????????????????????????????????????????????????????????????????????????????????????????????? 
'Zapalasaurus_bonapartei' ??????????????????????????????????????????????????????????????????????????????????????????????????????????????11?211001?00?????????????????????????????????????????????????????????????????????1001000110?0110010000201100??????????????????????????????????????????????????????????????????????000?0?11?0????????????????????????????????????????????????????????0??000??????????????? 
'Histriasaurus_bocardeli' ??????????????????????????????????????????????????????????????????????????????????????????????????????????????????????????????????????1101??????????10?010??00???00101111?01?010??????????????????????????????????????????????????????????????????????????????????????????????????????????????????????????????????????????????????????????????????????????????????????????????????????? 
'Comahuesaurus_windhanseni' ??????????????????????????????????????????????????????????????????????????????????????????????????????????????????????????????????????11011110?0210220?1??1??0???00111111??1?01??????????0?0?201400000?10?0????100002011?0??????10??1????????????00?001?????10110111?????????????????????????01010000011?0211000100??????????????????????????????????????000????????0000?0????????????? 
'Rayososaurus_agrioensis' ?????????????????????????????????????????????????????????????????????????????????????????????????????????????????????????????????????????????????????????????????????????????????????????????????????????????????????????????????????102111001001?????????????????????????????????????????????????????????2?1?????????????????????????????????????????????????????????????????????????? 
'Rebbachisaurus_garasbae' ??????????????????????????????????????????????????????????????????????????????????????????????????????310?????????????????????????????1101?110?02?0??01210110011100101111?111010???????1????????????????????????????????????????????11021?1001001???????????????????????????????????????????????????????????????????????????????????????????????????????0000????????0?????????????????? 
'Cathartesaura_anaerobica' ??????????????????????????????????????????????????????????????????????????????????????????????????????????????1102110011??0???000100???????????????????????????????????????????????????????????1????0111000?11?100012?1??0???????????1?21110011?1?????????????????????????????????????????????????????????2110001??????????????????????????????????????????????????0????????????????0?? 
'Limaysaurus_tessonei' ???????????1?01????1?1??0000??11??00111112001?0?10111011?20?????100101010110?101????????????????????11311213??1102110011000010000100??11011110?02101101210110011000101111?1110101?0???????[12]01[02]014000001100001111000020110011?1??10??11021110011010010011???1101001011110100????????????11???00101100001101211000?001?10??1?11???0??10001111???????????110000??????000000?0???????10000? 
'Demandasaurus_darwini' ?0?0????????????????????????????????????????????????????????????????????????????10120????????2?2?1?0??311213??1102110011000010200100??11??1?10?02????0?1?0110111100101?11??1?01011???????????20140001011001?1010100??0??00??????10??????????????????????????????????????????????????????????????111????1?1211010100?????????????????????????????????????00000????0?0????????????????0?? 
'Nigersaurus_taqueti' 00201?10101100?1??2111??0000??11??0011110??11????0111011?2??????100100010??0?1?1101200100????2301?00113112132?1102110011000010200100?211?11110?02101201111110111100101111?1100101?00???1???????140??1?1?0?0?1011?00120110011?11010??110212100000100?00??????10100101???????????????????110??0???111??????1211010100?????????1?????????????????????????11000000?00?[01]000?0?000??????0000? 
'Suwassea_emiliae' 0121???1???2?????????1??01???????00?00??12100?0??1??0?10????????0????0?0?????????1?11????????2?2???1??210????0111211000100101010???1??110?11?????1021?????????????????1?????????1100???????0????1??????????????????????????????????????0000?000????????????????2????????????????????????????????????????????????????????????????????????????????????????00000????000?????00??00?011100? 
'Amargasaurus_cazaui' ???????????2?011?????????100??10?01100011210011111??????????????0011101001?0?111????????????????????????????11110231000??1?1101001?10?01020110?1?1?1100210110?10?00100111?0000101??02??1?????0?0?0??0??????010???0?020??????????????1??0??????0?1??????????1101101001010?00????????????11001??????????????1110?0?001????????1????????????????????????????????????0000????001?00???11[01]11 
'Dicraeosaurus_hansemanni' 0021???1???2??01?????????100???0?011000112100111111?????1?0???10001110100010?11111011????????2311?0011210203111102310000?1?1101101?11201020110?1?1?1100010110110000100111?100010110021?1?0?01100200001110010101000002012?0?1?11?00??1100000???00100??0?????1101101001110??????????????11100001100000??001011100010011101110111110??111111?11????11????100????????0000000?000?1010110011 
'Brachytrachelopan_messai' ??????????????????????????????????????????????????????????????????????????????????????????????????????????????1?0?31???0?????????????201020110?1?1?1?00010110110000100111?1000101?????????????????????????????????????????????????????????????????????????????????????????????????????????????????????????????????????????????????????????????????????????????????000???????????????011 
Apatosaurus      00201?11111201111?211100101100?0010100011201010110110010020?01?00001000000000101?1?001???????2311?00013102?331111221?00201?1102101?1131000?110?02101100001100111100100111?010010110021?111201100200001111110111000002012?0111111001011000001?0011001?00000?110120100101010011110000111111000011000001?0010111100100111011101111101111111111?1111?1110?10011?0000000000000000?0000110000 
Diplodocus       00201011111201111121110010110010010100011201010110110010020101100001000010100101110001101101?2311?100131020331111221?00201?0112111?1131000111??02101100001100111100100111?0101101100211111201100211101111111111210003012?0111111001011000000?1001001?0000001101101001110100???????????111000011000000?001011100010111101?1011111001111111111111?11110?1001110000000000000000?0000110100 
'Barosaurus_lentus' ????????????????????????????????????????????????????????????????????????????????????????????????????????????3?111221?00?00?1112011?11310001110?02101100001100111100100111?01001011002????0?01100211101111111111210003012?011?11?00?01???000????????1??0??????0?00?0????????????????????11??0?11?0???????10111000???11????????1???????????????????????????00???????0000000000?00?01??100 
'Calcareo_Diplodocid' ??????????????????????????????????????????????????????????????????????????????????????????????????????????????????????????????????????????1??????????0????1??????0???????????????????????????????????????????????????????????????????????????????????????????????????????????????????????????????????????????????????????????????????????????????????????111??????????????????????????? 
Lingwulongtotal  ???????????????????????0?100??00001??0110100010?111?????????????0?1?0010011??111?????????????11???10112?0201??11020?000????0101101010?0[01]010100???10?[12]000?0100111[01]01[01]001110[01]000?0??[01]02110?0?010001000110110?0101000002?1?????????00??110100000000100100??????101101001?1010?????????????110?001110000?0010011100000011101???10?110?????????????????????100?????????000000?0000??0??11111 
Lingwulomgskull  ???????????????????????0?100??00001??0110100010?111?????????????0?1?0010011??111?????????????11???10112?0201??????????????????????????????????????????????????????????????????????????????????????????????????????????????????????????????????????????????????????????????????????????????????????????????????????????????????????????????????????????100?????????????????????????11??? 
Lingwulongcervicals ??????????????????????????????????????????????????????????????????????????????????????????????????????????????11020?000????010110101??????????????????????????????????????????????????????????????????????????????????????????????????????????????????????????????????????????????????????????????????????????????????????????????????????????????????????????????00????????????????111 
Lingwulongantdorsals ???????????????????????????????????????????????????????????????????????????????????????????????????????????????????????????????????10?010101?????1??200??0?001?100110011101???????????????????????????????????????????????????????????????????????????????????????????????????????????????????????????????????????????????????????????????????????????????????????????????????????????1 
Lingwulongpartialskela ??????????????????????????????????????????????????????????????????????????????????????????????????????????????????????????????????????0??10?00???????00??0?0011?[01]01[01]00?11010?0?0???02110?0?0?0001000110110??101?0??????????????????????????????????????????????????????????????????????110?0????????????????????????????????????????????????????????????????????????000????0??????????? 
Lingwulongpartialskelb ??????????????????????????????????????????????????????????????????????????????????????????????????????????????????????????????????????0??10?0????????0?0?0?0011?00100??1??10?0?0????2??0?0?0?00??0001?0?????10??0?????????????????????????????????????????????????????????????????????????????????????????11?00000011101???10?110???????????????????????????????????0?0????????0??????? 
LingwulongpartialskelC ???????????????????????????????????????????????????????????????????????????????????????????????????????????????????????????????????????????????????????????????????????????????????????0?0?0100010001?0????0101000002?1???????????????????????????????????????????????????????????????????????????????????????????????????????????????????????????????????????????????00??????????????? 
; 

Ccode  
   -[/1  0        -[/1  1        -[/1  2        -[/1  3        -[/1  4      
   -[/1  5        -[/1  6        -[/1  7        -[/1  8        -[/1  9      
   -[/1  10       +[/1  11       -[/1  12       -[/1  13       -[/1  14     
   -[/1  15       -[/1  16       -[/1  17       -[/1  18       -[/1  19     
   -[/1  20       -[/1  21       -[/1  22       -[/1  23       -[/1  24     
   -[/1  25       -[/1  26       -[/1  27       -[/1  28       -[/1  29     
   -[/1  30       -[/1  31       -[/1  32       -[/1  33       -[/1  34     
   -[/1  35       -[/1  36       -[/1  37       -[/1  38       -[/1  39     
   -[/1  40       -[/1  41       -[/1  42       -[/1  43       -[/1  44     
   -[/1  45       -[/1  46       -[/1  47       -[/1  48       -[/1  49     
   -[/1  50       -[/1  51       -[/1  52       -[/1  53       -[/1  54     
   -[/1  55       -[/1  56       +[/1  57       -[/1  58       -[/1  59     
   -[/1  60       -[/1  61       -[/1  62       -[/1  63       -[/1  64     
   -[/1  65       -[/1  66       -[/1  67       -[/1  68       -[/1  69     
   -[/1  70       -[/1  71       -[/1  72       -[/1  73       -[/1  74     
   -[/1  75       -[/1  76       -[/1  77       -[/1  78       -[/1  79     
   -[/1  80       -[/1  81       -[/1  82       -[/1  83       -[/1  84     
   -[/1  85       -[/1  86       -[/1  87       -[/1  88       -[/1  89     
   -[/1  90       -[/1  91       -[/1  92       +[/1  93       +[/1  94     
   -[/1  95       -[/1  96       -[/1  97       -[/1  98       -[/1  99     
   -[/1  100      +[/1  101      -[/1  102      -[/1  103      -[/1  104    
   +[/1  105      -[/1  106      +[/1  107      -[/1  108      -[/1  109    
   -[/1  110      -[/1  111      -[/1  112      -[/1  113      +[/1  114    
   +[/1  115      -[/1  116      -[/1  117      +[/1  118      +[/1  119    
   -[/1  120      -[/1  121      -[/1  122      -[/1  123      -[/1  124    
   -[/1  125      -[/1  126      -[/1  127      -[/1  128      -[/1  129    
   -[/1  130      -[/1  131      -[/1  132      -[/1  133      -[/1  134    
   -[/1  135      -[/1  136      -[/1  137      -[/1  138      -[/1  139    
   -[/1  140      -[/1  141      -[/1  142      -[/1  143      +[/1  144    
   -[/1  145      -[/1  146      -[/1  147      -[/1  148      -[/1  149    
   -[/1  150      +[/1  151      -[/1  152      -[/1  153      -[/1  154    
   -[/1  155      -[/1  156      -[/1  157      -[/1  158      -[/1  159    
   -[/1  160      -[/1  161      +[/1  162      -[/1  163      -[/1  164    
   -[/1  165      -[/1  166      -[/1  167      -[/1  168      -[/1  169    
   -[/1  170      -[/1  171      -[/1  172      -[/1  173      -[/1  174    
   -[/1  175      -[/1  176      -[/1  177      -[/1  178      -[/1  179    
   -[/1  180      -[/1  181      -[/1  182      -[/1  183      -[/1  184    
   -[/1  185      -[/1  186      -[/1  187      -[/1  188      -[/1  189    
   -[/1  190      -[/1  191      -[/1  192      -[/1  193      -[/1  194    
   -[/1  195      -[/1  196      -[/1  197      -[/1  198      -[/1  199    
   -[/1  200      -[/1  201      -[/1  202      -[/1  203      -[/1  204    
   -[/1  205      -[/1  206      -[/1  207      -[/1  208      -[/1  209    
   -[/1  210      -[/1  211      +[/1  212      -[/1  213      -[/1  214    
   +[/1  215      -[/1  216      -[/1  217      -[/1  218      -[/1  219    
   -[/1  220      -[/1  221      -[/1  222      -[/1  223      -[/1  224    
   -[/1  225      -[/1  226      -[/1  227      -[/1  228      -[/1  229    
   -[/1  230      +[/1  231      +[/1  232      +[/1  233      +[/1  234    
   -[/1  235      -[/1  236      -[/1  237      -[/1  238      -[/1  239    
   -[/1  240      -[/1  241      -[/1  242      -[/1  243      -[/1  244    
   -[/1  245      -[/1  246      -[/1  247      -[/1  248      -[/1  249    
   -[/1  250      +[/1  251      -[/1  252      -[/1  253      -[/1  254    
   +[/1  255      -[/1  256      -[/1  257      -[/1  258      -[/1  259    
   -[/1  260      -[/1  261      -[/1  262      -[/1  263      -[/1  264    
   -[/1  265      -[/1  266      -[/1  267      -[/1  268      -[/1  269    
   -[/1  270      -[/1  271      -[/1  272      -[/1  273      -[/1  274    
   -[/1  275      -[/1  276      -[/1  277      -[/1  278      -[/1  279    
   -[/1  280      -[/1  281      -[/1  282      -[/1  283      -[/1  284    
   -[/1  285      -[/1  286      -[/1  287      -[/1  288      -[/1  289    
   -[/1  290      -[/1  291      -[/1  292      -[/1  293      -[/1  294    
   -[/1  295      -[/1  296      +[/1  297      +[/1  298      -[/1  299    
   +[/1  300      -[/1  301      -[/1  302      -[/1  303      -[/1  304    
   -[/1  305      -[/1  306      -[/1  307      -[/1  308      -[/1  309    
   -[/1  310      -[/1  311      -[/1  312      -[/1  313      -[/1  314    
   -[/1  315      -[/1  316      -[/1  317      -[/1  318      -[/1  319    
   -[/1  320      -[/1  321      -[/1  322      -[/1  323      -[/1  324    
   -[/1  325      -[/1  326      -[/1  327      -[/1  328      -[/1  329    
   -[/1  330      -[/1  331      -[/1  332      -[/1  333      -[/1  334    
   -[/1  335      -[/1  336      -[/1  337      -[/1  338      -[/1  339    
   -[/1  340      -[/1  341      -[/1  342      -[/1  343      -[/1  344    
   -[/1  345      -[/1  346      -[/1  347      -[/1  348      -[/1  349    
   -[/1  350      -[/1  351      -[/1  352      -[/1  353      -[/1  354    
   -[/1  355      -[/1  356      -[/1  357      -[/1  358      -[/1  359    
   -[/1  360      -[/1  361      -[/1  362      -[/1  363      -[/1  364    
   -[/1  365      -[/1  366      -[/1  367      -[/1  368      -[/1  369    
   -[/1  370      -[/1  371      -[/1  372      -[/1  373      -[/1  374    
; 
cnames 
{0 Posterolateral_processes_of_premaxilla_and_lateral_processes_of_maxilla,_shape; 
{1 Premaxillary_anterior_margin_shape; 
{2 Premaxila,_ascending_process_shape_in_lateral_view; 
{3 Premaxilla,_external_surface; 
{4 Maxillary_border_of_external_naris,_length; 
{5 Maxilla,_foramen_anterior_to_the_preantorbital_fenestra_; 
{6 Preanteorbital_fenestra; 
{7 Subnarial_foramen_and_exterior_maxillary_foramen,_position; 
{8 Antorobital_fenestra; 
{9 Antorbital_fenestra,_shape_of_dorsal_margin; 
{10 Antorbital_fossa; 
{11 External_nares_position; 
{12 External_nares,_maximum_diameter; 
{13 Orbital_ventral_margin,_anteroposterior_length; 
{14 Lacrimal,_anterior_process; 
{15 Jugal_contribution_to_the_ventral_border_of_the_skull; 
{16 Quadratojugal-Maxila_contact; 
{17 Jugal-ectopterygoid_contact; 
{18 Jugal,_contribution_to_antorbital_fenestra; 
{19 Quadratojugal,_position_of_anterior_terminus; 
{20 Quadratojugal,_anterior_process_length; 
{21 Quadratojugal,_angle_between_anterior_and_dorsal_processes; 
{22 Ventral_edge_of_anterior_surface_of_the_quadratojugal_; 
{23 Squamosal_contribution_to_the_supratemporal_fenestra; 
{24 Squamosal-quadratojugal_contact; 
{25 Squamosal,_posteroventral_margin; 
{26 Prefrontal_posterior_process_size; 
{27 Prefrontal,_posterior_process_shape; 
{28 Prefrontal,_anterior_process; 
{29 Prefrontal-Frontal_contact_width; 
{30 Postorbital,_ventral_process_shape; 
{31 Postorbital,_posterior_process; 
{32 Postorbital,_posterior_margin_articulating_with_the_squamosal_; 
{33 Frontal_contribution_to_supratemporal_fossa; 
{34 Frontals,_midline_contact_(symphysis); 
{35 Frontal,_anteroposterior_length; 
{36 Frontal-nasal_suture,_shape; 
{37 Frontals,_dorsal_surface; 
{38 Frontal,_contribution_to_dorsal_margin_of_orbit; 
{39 Parietal_occipital_process,_dorsoventral_height; 
{40 Parietal,_contribution_to_post-temporal_fenestra; 
{41 Parietal,_distance_separating_supratemporal_fenestrae; 
{42 Postparietal_foramen; 
{43 Paroccipital_process_distal_terminus; 
{44 Supratemporal_fenestra; 
{45 Supratemporal_fenestra,_long_axis_orientation; 
{46 Supratemporal_fenestra,_maximum_diameter; 
{47 Supratemporal_region,_anteroposterior_length; 
{48 Supratemporal_fossa,_lateral_exposure; 
{49 Supraoccipital_sagital_nucheal_crest; 
{50 Laterotemporal_fenestra,_anterior_extension; 
{51 Quadrate_fossa; 
{52 Quadrate_fossa,_depth; 
{53 Quadrate_fossa,_orientation; 
{54 Quadrate,_articular_surface_shape; 
{55 Quadrate,_articular_surface_shape; 
{56 Palatobasal_contact,_shape; 
{57 Pterygoid,_transverse_flange_(i.e._ectopterygoid_process)_position; 
{58 Pterygoid,_quadrate_flange_size; 
{59 Pterygoid,_palatine_ramus_shape; 
{60 Pterygoid,_sutural_contact_with_ectopterygoid; 
{61 Palatine,_lateral_ramus_shape; 
{62 Epipterygoid; 
{63 Vomer,_anterior_articulation; 
{64 Supraoccipital,_height; 
{65 Paroccipital_process,_ventral_non-articular_process; 
{66 Crista_prootica,_size; 
{67 Basipterygoid_processes,_length; 
{68 Basipterygoid_processes,_angle_of_divergence; 
{69 Basal_tubera,_anteroposterior_depth; 
{70 Basal_tubera,_breadth; 
{71 Basal_tubera; 
{72 Basal_tubera,_shape_of_posterior_face; 
{73 Basioccipital_depression_between_foramen_magnum_and_basal_tubera; 
{74 Basisphenoid/basipterygoid_recess; 
{75 Basisphenoid/quadrate_contact; 
{76 Basisphenoid,_sagital_ridge_between_basipterygoid_processes; 
{77 Basipterygoid_processes,_orientation; 
{78 Basipterygoid,_area_between_the_basipterygoid_processes_and_parasphenoid_rostrum; 
{79 Occipital_region_of_skull,_shape; 
{80 Dentary,_depth_of_anterior_end_of_ramus; 
{81 Dentary,_anteroventral_margin_shape; 
{82 Dentary_symphysis,_orientation; 
{83 Dentary,_cross-sectional_shape_of_symphysis; 
{84 Dentary,_tuberocity_on_labial_surface_near_symphysis; 
{85 Mandible,_coronoid_eminence; 
{86 External_mandibular_fenestra; 
{87 Surangular_depth; 
{88 Surangular_ridge_separating_adductor_and_articular_fossae; 
{89 Adductor_fossa,_medial_wall_depth; 
{90 Splenial_posterior_process,_position; 
{91 Splenial_posterodorsal_process; 
{92 Coronoid,_size; 
{93 Tooth_rows,_shape_of_anterior_portions; 
{94 Tooth_rows,_length; 
{95 Dentary_teeth,_number; 
{96 Replacement_teeth_per_alveolus,_number; 
{97 Lateral_plate; 
{98 Teeth,_orientation; 
{99 Tooth_crowns,_orientation; 
{100 Crown-to-crown_occlusion; 
{101 V-shaped_wear_facets_(in_wear_teeth); 
{102 Tooth_crowns,_cross-sectional_shape_at_mid-crown; 
{103 Enamel_surface_texture; 
{104 Thickness_of_enamel_asymmetric_labiolingually; 
{105 Marginal_tooth_denticles; 
{106 Teeth,_around_four_longitudinal_grooves_on_lingual_aspect; 
{107 SI_values_for_tooth_crowns; 
{108 Cervical_vertebrae,_number; 
{109 Atlas,_intercentrum_occipital_facet_shape; 
{110 Cervical_centra,_articulations; 
{111 Cervical_centra,_ventral_surface; 
{112 Cervical_centra,_midline_keels_on_ventral_surface; 
{113 Cervical_centra,_pleurocoels; 
{114 Cervical_centra,_pleurocoels; 
{115 Cervical_vertebrae,_height_divided_width_(measured_in_its_posterior_articular_surface); 
{116 Cervical_centra,_small_notch_in_the_dorsal_margin_of_the_posterior_articular_surface; 
{117 Cervical_vertebrae,_neural_arch_lamination; 
{118 Cervical_vertebrae_with_an_accessory_lamina,_which_runs_from_the_postzygodiapophyseal_lamina_(PODL)_up_to_the_spinoprezygapophyseal_lamina_(SPRL); 
{119 Cervical_centra,_internal_pneumaticity; 
{120 Anterior_cervical_vertebrae,_prespinal_lamina; 
{121 Anterior_cervical_vertebrae,_neural_spine_shape; 
{122 Middle_and_posterior_cervical_vertebrae,_prespinal_lamina; 
{123 Middle_cervical_vertebrae,_lateral_fossae_on_the_prezygapophysis_process; 
{124 Middle,_cervical_vertebrae,_height_of_the_neural_arch; 
{125 Middle_cervical_centrum,_anteroposterior_length_divided_the_height_of_the_posterior_articular_surface; 
{126 Middle_and_posterior_cervical_vertebrae,_morphology_of_the_centroprezygapophyseal_lamina; 
{127 Middle_and_posterior_cervical_vertebrae,_morphology_of_the_centropostzygapophyseal_lamina_(CPOL); 
{128 Middle_and_posterior_cervical_vertebrae,_articular_surface_of_zygapophyses; 
{129 Posterior_cervical_vertebrae,_lateral_profile_of_the_neural_spine; 
{130 Posterior_cervical_vertebrae,_neural_spine_shape; 
{131 Posterior_cervical_and_anterior_dorsal_vertebrae,_neural_spine_shape; 
{132 Posterior_cervical_and_anterior_dorsal_bifid_neural_spines,_median_tubercle; 
{133 Number_of_dorsal_vertebrae; 
{134 Dorsal_centra,_pleurocoels; 
{135 Dorsal_vertebrae,_transverse_processes; 
{136 Dorsal_vertebrae,_distal_end_of_the_transverse_process; 
{137 Dorsal_vertebrae,_non_bifid_neural_spine_in_anterior_or_posterior_view; 
{138 Dorsal_centra,_pneumatic_structures; 
{139 Anterior_and_middle_dorsal_neural_spines,_spinoprezygapophyseal_lamina_(SPRL); 
{140 Posterior_dorsal_neural_spines,_spinoprezygapophyseal_lamina_(SPRL); 
{141 Dorsal_vertebrae,_single_not_bifid_neural_spines,_single_prespinal_lamina_(PRSL); 
{142 Dorsal_vertebrae,_single_not_bifid_neural_spines,_single_prespinal_lamina_(PRSL); 
{143 Dorsal_vertebrae_with_single_neural_spines,_middle_single_fossa_projected_trought_the_middline_of_the_neural_spine; 
{144 Dorsal_vertebrae_with_single_neural_spines,_middle_single_fossa,_projected_through_the_midline_of_the_neural_spine; 
{145 Anterior_dorsal_centra,_articular_face_shape; 
{146 Anterior_and_middle_dorsal_centra,_pleurocoels; 
{147 Middle_dorsal_neural_arches_in_lateral_view,_anterior_edge_of_the_neural_spine; 
{148 Anterior_and_middle_dorsal_vertebrae,_zygapophyseal_articulation_angle; 
{149 Middle_to_posterior_dorsal_centra,_ventral_surface; 
{150 Middle_dorsal_vertebrae,_hyposphene-hypantrum_system; 
{151 Posterior_dorsal_vertebrae,_hyposphene-hypantrum_system; 
{152 Middle_and_posterior_dorsal_vertebrae,_transverse_processes_length; 
{153 Mid_and_posterior_dorsal_vertebrae_with_a_single_lamina_(the_single_TPOL)_supporting_the_hyposphene_or_postzygapophysis_from_below; 
{154 Middle_and_posterior_dorsal_vertebrae,_neural_canal_in_anterior_view; 
{155 Middle_and_posterior_dorsal_vertebrae,_neural_spine_height; 
{156 Middle_and_posterior_dorsal_neural_spines_orientation; 
{157 Middle_and_posterior_dorsal_neural_arches,_centropostzygapophyseal_lamina_(CPOL),_shape; 
{158 Middle_and_posterior_dorsal_neural_arches,_anterior_centroparapophyseal_lamina_(ACPL); 
{159 Middle_and_posterior_dorsal_neural_arches,_prezygoparapophyseal_lamina_(PRPL); 
{160 Middle_and_posterior_dorsal_neural_arches,_posterior_centroparapophyseal_lamina_(PCPL); 
{161 Middle_and_posterior_dorsal_centrum_in_transverse_section_(height:_width_ratio); 
{162 Middle_and_posterior_dorsal_vertebrae_neural_spine,_triangular_aliform_processes; 
{163 Middle_and_posterior_dorsal_vertebrae,_spinodiapophyseal_lamina_(SPDL); 
{164 Middle_and_posterior_dorsal_vertebrae,_accessory_spinodiapophyseal_lamina; 
{165 Dorsal_vertebrae,_spinodiapophyseal_webbing; 
{166 Anterior_dorsal_vertebrae,_spinopostzygapophyseal_lamina_(SPOL); 
{167 Middle_and_posterior_dorsal_neural_spines,_lateral_spinopostzygapophyseal_lamina_(lSPOL); 
{168 Middle_and_posterior_dorsal_neural_arches,_spinodiapophyseal_lamina_(SPDL)_and_spinopostzygapophyseal_lamina_(lSPOL)_CONTACT; 
{169 Middle_and_posterior_dorsal_vertebrae,_spinodiapophyseal_(SPDL)_and_spinopostzygapophyseal_lamina_(lSPOL)_contact; 
{170 Middle_and_posterior_dorsal_vertebrae,_height_of_neural_arch_below_the_postzygapophyses_(pedicel); 
{171 Posterior_Dorsal_vertebrae,_medial_spinopostzygapophyseal_lamina_(mSPOL); 
{172 Posterior_dorsal_vertebrae,_transverse_processes; 
{173 Posterior_dorsal_centra,_articular_face_shape; 
{174 Posterior_dorsal_vertebrae,_neural_spine; 
{175 Posterior_dorsal_vertebra,_posterior_centrodiapophyseal_lamina_(PCDL); 
{176 Cervical_ribs,_distal_shafts_of_longest_cervical_ribs; 
{177 Cervical_ribs,_angle_between_the_capitulum_and_tuberculum; 
{178 Dorsal_ribs,_proximal_pneumatopores; 
{179 Anterior_dorsal_ribs,_cross-sectional_shape; 
{180 Sacral_vertebrae,_number; 
{181 Sacrum,_sacricostal_yoke; 
{182 Sacral_vertebrae_contributing_to_acetabulum; 
{183 Sacral_neural_spines_length; 
{184 Sacral_ribs,_dorsoventral_length; 
{185 Pleurocoels_in_the_lateral_surfaces_of_sacral_centra; 
{186 Caudal_vertebrae,_number; 
{187 Caudal_bone_texture; 
{188 Caudal_transverse_processes; 
{189 First_caudal_centrum_or_last_sacral_vertebra,_articular_face_shape; 
{190 First_caudal_neural_arch,_coel_on_lateral_aspect_of_neural_spine; 
{191 Anterior_caudal_vertebrae,_transverse_processes; 
{192 Anterior_caudal_centra_(excluding_the_first),_articular_face_shape; 
{193 Anterior_caudal_centra,_pleurocoels; 
{194 Anterior_caudal_vertebrae,_ventral_surfaces; 
{195 Anterior_and_middle_caudal_vertebrae,_ventrolateral_ridges; 
{196 Anterior_and_middle_caudal_vertebrae,_triangular_lateral_process_on_the_neural_spine; 
{197 Anterior_caudal_transverse_processes_shape; 
{198 Anterior_caudal_neural_spines,_transverse_breadth; 
{199 Anterior_caudal_transverse_processes,_proximal_depth; 
{200 Anterior_caudal_transverse_processes,_diapophyseal_laminae_(ACDl,_PCDL,_PRDL,_PODL); 
{201 Anterior_caudal_transverse_processes,_anterior_centrodiapophyseal_lamina_(ACDL),_shape; 
{202 Anterior_caudal_vertebrae,_hyposphene_ridge; 
{203 Anterior_caudal_centra,_length; 
{204 Anterior_caudal_neural_arches,_spinoprezygapophyseal_lamina_(SPRL); 
{205 Anterior_caudal_neural_arches,_spinoprezygapophyseal_lamina_(SPRL)-spinopostzygapophyseal_lamina_(SPOL)_contact; 
{206 Anterior_caudal_neural_arches,_prespinal_lamina_(PRSL); 
{207 Middle_caudal_centra,_shape; 
{208 Anterior_and_middle_caudal_centra,_ventral_longitudinal_hollow; 
{209 Middle_caudal_centra,_articular_face_shape; 
{210 Middle_caudal_vertebrae,_location_of_the_neural_arches; 
{211 Middle_caudal_vertebrae,_height_of_the_pedicels_below_the_prezygapophysis; 
{212 Middle_caudal_vertebrae,_orientation_of_the_neural_spines; 
{213 Posterior_caudal_vertebrae,_neural_spine_strongly_displacced_posteriorly; 
{214 Middle_caudal_vertebrae,_ratio_of_centrum_length_to_centrum_height; 
{215 Anterior-posterior_caudal_vertebrae_(those_with_still_well_developed_neural_spine)_,_neural_spine_orientation; 
{216 Posterior_Caudals_centra,_articular_face_shape; 
{217 Posterior_caudal_centra,_shape; 
{218 Posterior_caudal_vertebrae,_ratio_of_length_to_height; 
{219 Distalmost_caudal_centra,_articular_face_shape; 
{220 Distalmost_biconvex_caudal_centra,_number; 
{221 Distalmost_biconvex_caudal_centra,_length-to_height_ratio; 
{222 Forked_chevrons_with_anterior_and_posterior_projections; 
{223 Forked_chevrons,_distribution; 
{224 Chevrons,_crus_bridging_dorsal_margin_of_haemal_canal; 
{225 Chevron_haemal_canal,_depth; 
{226 Chevrons; 
{227 Posterior_chevrons,_distal_contact; 
{228 Posture; 
{229 Scapular_acromion_process,_size; 
{230 Scapular_blade,_orientation_respect_to_coracoid_articulation; 
{231 Scapular_blade,_shape; 
{232 Scapula,_acromion_process_dorsal_margin; 
{233 Scapula,_highest_point_of_the_dorsal_margin_of_the_blade; 
{234 Scapula,_development_of_the_acromion_process; 
{235 Scapular_length/minimum_blade_breadth; 
{236 Scapula,_ventral_margin_with_a_well_developed_ventro_medial_process; 
{237 Scapular,_acromial_process_position; 
{238 Scapular_acromion_length; 
{239 Glenoid_scapular_orientation; 
{240 Scapular_blade,_cross-sectional_shape_at_base; 
{241 Coracoid,_proximodistal_length; 
{242 Coracoid,_anteroventral_margin_shape; 
{243 Dorsal_margin_of_the_coracoid_in_lateral_view; 
{244 Coracoid,_Infraglenoid_deep_groove; 
{245 Coracoid,_infraglenoid_lip; 
{246 Sternal_plate,_shape; 
{247 Prominent_posterolateral_expansion_of_the_sternal_plate_producing_a_kidney-shaped_profile_in_dorsal_view; 
{248 Prominent_parasagital_oriented_ridge_on_the_dorsal_surface_of_the_sternal_plate; 
{249 Ridge_on_the_ventral_surface_of_the_sternal_plate; 
{250 Ratio_of_maximum_length_of_sternal_plate_to_the_humerus_length; 
{251 Humerus-to-femur_ratio; 
{252 Humeral_deltopectoral_attachment,_development; 
{253 Humeral_deltopectoral_crest,_shape; 
{254 Humeral_midshaft_cross-section,_shape; 
{255 Humerus,_RI_(sensu_Wilson_and_Upchurch,_2003); 
{256 Humeral_distal_condyles,_articular_surface_shape; 
{257 Humeral_distal_condyle,_shape; 
{258 Humeral,_lateral_margin_of_the_proximal_half; 
{259 Humeral_proximolateral_corner,_shape; 
{260 Ulnar_proximal_condyle,_shape; 
{261 Ulnar_proximal_condylar_processes,_relative_lengths; 
{262 Ulnar_olecranon_process,_development; 
{263 Ulna,_length-to-proximal_breadth_ratio; 
{264 Radial_distal_condyle,_shape; 
{265 Radius,_distal_breadth; 
{266 Radius,_distal_condyle_orientation; 
{267 Carpal_bones,_number; 
{268 Carpal_bones,_shape; 
{269 Metacarpus,_shape; 
{270 Metacarpals,_shape_of_proximal_surface_in_articulation; 
{271 Longest_metacarpal-to-radius_ratio; 
{272 Metacarpal_I,_length; 
{273 Metacarpal_I,_distal_condyle_shape; 
{274 Metacarpal_I_distal_condyle,_transverse_axis_orientation; 
{275 Manual_digits_II_and_III,_phalangeal_number; 
{276 Manual_phalanx_I.1,_shape; 
{277 Manual_nonungual_phalanges,_shape; 
{278 Pelvis,_anterior_breadth; 
{279 Ilium,_ischial_peduncle_size; 
{280 Ilium,_dorsal_margin_shape; 
{281 Ilium,_preacetabular_process_shape; 
{282 Ilium,_preacetabular_process_orientation; 
{283 Highest_point_on_the_dorsal_margin_of_the_ilium; 
{284 Pubis_length_respect_to_ischium; 
{285 Pubis,_ambiens_process_development; 
{286 Pubic_apron,_shape; 
{287 Puboischial_contact,_length; 
{288 Ischium,_acetabular_articular_surface; 
{289 Ischium,_iliac_peduncle_with_constriction_or_"neck"; 
{290 Ischium,_elongate_muscle_scar_on_proximal_end; 
{291 Ischial_blade,_shape; 
{292 Ischia_pubic_articulation; 
{293 Ischia,_anteroposterior_pubic_pedicel_width_divided_the_total_length_of_the_ischium; 
{294 Ischial_distal_shaft,_shape; 
{295 Ischial_distal_shafts,_cross-sectional_shape; 
{296 Ischia,_distal_end; 
{297 Ichium,_angle_formed_between_the_shaft_and_the_acetabular_line; 
{298 Femur,_fourth_trochanter_development; 
{299 Femur,_lesser_trochanter; 
{300 Femur_midshaft,_transverse_diameter; 
{301 Femur,_lateral_bulge_(marked_by_the_lateral_expansion_and_a_dorsomedial_orientation_of_the_laterodorsal_margin_of_the_femur,_which_starts_below_the_femur_head_ventral_margin); 
{302 Femur,_pronounced_ridge_on_posterior_surface_between_greater_trochanter_and_head; 
{303 Femur_head_position; 
{304 Femur,_distal_condyles_relative_transverse_breadth; 
{305 Femur,_distal_condyles_orientation; 
{306 Femur,_distal_condyles_articular_surface_shape; 
{307 Situation_of_the_femoral_fourth_trochanter; 
{308 Tibial_proximal_condyle,_shape; 
{309 Tibial_cnemial_crest,_orientation; 
{310 Tibia,_distal_breadth; 
{311 Tibial_distal_posteroventral_process,_size; 
{312 Fibula,_proximal_tibial_scar,_development; 
{313 Fibula,_lateral_trochanter; 
{314 Fibular_distal_condyle,_size; 
{315 Astragalus,_shape; 
{316 Astragalus,_fibular_facet; 
{317 Astragalus,_foramina_at_base_of_ascending_process; 
{318 Astragalus,_ascending_process_length; 
{319 Astragalus,_posterior_fossa_shape; 
{320 Astragalus,_transverse_length; 
{321 Calcaneum; 
{322 Distal_tarsals_3_and_4; 
{323 Metatarsus,_posture; 
{324 Metatarsal_I_proximal_condyle,_transverse_axis_orientation; 
{325 Metatarsal_I_distal_condyle,_transverse_axis_orientation; 
{326 Metatarsal_I_distal_condyle,_posterolateral_projection; 
{327 Metatarsal_I,_minimum_shaft_width; 
{328 Metatarsal_I_and_V_proximal_condyle,_size; 
{329 Metatarsal_III_length; 
{330 Metatarsals_III_and_IV,_minimum_transverse_shaft_diameters; 
{331 Metatarsal_V,_length; 
{332 Pedal_nonungual_phalanges,_shape; 
{333 Pedal_digits_II-IV,_penultimate_phalanges,_development; 
{334 Pedal_unguals,_orientation; 
{335 Pedal_digit_I_ungual,_length_relative_to_pedaldigit_II_ungual; 
{336 Pedal_digit_I_ungual,_length; 
{337 Pedal_ungual_I,_shape; 
{338 Pedal_ungual_IIIII,_shape; 
{339 Pedal_digit_IV_ungual,_development; 
{340 Unguals_of_pedal_digit_II_and_III,_proximal_dimensions; 
{341 Development_of_the_wear_facets; 
{342 Single_planar_wear_facet_in_labial_or_lingual_surface; 
{343 One_high_angle_wear_facet_and_a_second_low_angle_wear_facet; 
{344 Tooth_Crown_sahpe; 
{345 Middle_to_posterior_dorsal_vertebrae,_pleurocoel_dorsal_margin; 
{346 Middle_to_posterior_dorsal_vertebrae,_peurocoel_dorsal_margin; 
{347 Middle_to_posterior_dorsal_vertebrae,_small_fossa_anterior_to_anteroventral_to_the_pleurocoel; 
{348 Premaxilla-maxilla_suture,_shape; 
{349 Premaxilla,_small_finger-like,_vertically_oriented_premaxillary_process_near_anteromedial_corner_of_external_naris; 
{350 Lacrimal,_anteriorly_projecting_vertical_plate_of_bone; 
{351 Dentary,_posteroventral_process_shape; 
{352 Maxillary_teeth,_shape; 
{353 Axis,_centrum_shape; 
{354 Cervical_vertebrae,_epipophyses_shape; 
{355 Middle_and_posterior_cervical_vertebrae,_parapophyses_shape; 
{356 Middle_and_posterior_dorsal_vertebral_centra,_keel; 
{357 Anterior_caudal_vertebrae_(mainly_the_first_and_second):_ventral_bulge_on_transverse_process; 
{358 Anterior_and_middle_caudal_vertebrae,_blind_fossae_in_lateral_centrum; 
{359 Middle_caudal_vertebrae,_transverse_processes_orientation; 
{360 Sternal_plate,_shape; 
{361 Humerus,_strong_posterolateral_bulge_on_around_level_of_the_deltopectoral_crest; 
{362 Humerus,_radial_and_ulnar_condyles,_shape; 
{363 Ilium,_preacetabular_process,_kink_on_ventral_margin; 
{364 Femur,_longitudinal_ridge_on_anterior_face; 
{365 Fibula,_proximal_end,_anterior_crest; 
{366 Fibula,_shaft_shape; 
{367 Astragalus,_shape; 
{368 Metatarsal_IV,_proximomedial_end,_shape; 
{369 Metatarsal_IV,_distal_end,_orientation; 
{370 Exoccipital_dorsal_margin,_process_over_posttemporal_fenestra; 
{371 Exoccipital,_deep_horizontal_grooves_either_side_of_proatlantal_facets; 
{372 Post-axial_cervicals,_small_fossa_on_lateral_surface_posteroventral_to_main_pleurocoel; 
{373 Middle_cervical_neural_spines,_90_degree_angle_between_PODL_and_SPOL_in_lateral_view_372; 
{374 Posterior_cervical_and_anterior_dorsal_bifid_neural_spines,_metapophyses_parallel_or_converging_in_anterior_view; 
; 
Ancstates 
 -0      -1      -2      -3      -4      -5      -6      -7      -8      -9      
 -10     -11     -12     -13     -14     -15     -16     -17     -18     -19     
 -20     -21     -22     -23     -24     -25     -26     -27     -28     -29     
 -30     -31     -32     -33     -34     -35     -36     -37     -38     -39     
 -40     -41     -42     -43     -44     -45     -46     -47     -48     -49     
 -50     -51     -52     -53     -54     -55     -56     -57     -58     -59     
 -60     -61     -62     -63     -64     -65     -66     -67     -68     -69     
 -70     -71     -72     -73     -74     -75     -76     -77     -78     -79     
 -80     -81     -82     -83     -84     -85     -86     -87     -88     -89     
 -90     -91     -92     -93     -94     -95     -96     -97     -98     -99     
 -100    -101    -102    -103    -104    -105    -106    -107    -108    -109    
 -110    -111    -112    -113    -114    -115    -116    -117    -118    -119    
 -120    -121    -122    -123    -124    -125    -126    -127    -128    -129    
 -130    -131    -132    -133    -134    -135    -136    -137    -138    -139    
 -140    -141    -142    -143    -144    -145    -146    -147    -148    -149    
 -150    -151    -152    -153    -154    -155    -156    -157    -158    -159    
 -160    -161    -162    -163    -164    -165    -166    -167    -168    -169    
 -170    -171    -172    -173    -174    -175    -176    -177    -178    -179    
 -180    -181    -182    -183    -184    -185    -186    -187    -188    -189    
 -190    -191    -192    -193    -194    -195    -196    -197    -198    -199    
 -200    -201    -202    -203    -204    -205    -206    -207    -208    -209    
 -210    -211    -212    -213    -214    -215    -216    -217    -218    -219    
 -220    -221    -222    -223    -224    -225    -226    -227    -228    -229    
 -230    -231    -232    -233    -234    -235    -236    -237    -238    -239    
 -240    -241    -242    -243    -244    -245    -246    -247    -248    -249    
 -250    -251    -252    -253    -254    -255    -256    -257    -258    -259    
 -260    -261    -262    -263    -264    -265    -266    -267    -268    -269    
 -270    -271    -272    -273    -274    -275    -276    -277    -278    -279    
 -280    -281    -282    -283    -284    -285    -286    -287    -288    -289    
 -290    -291    -292    -293    -294    -295    -296    -297    -298    -299    
 -300    -301    -302    -303    -304    -305    -306    -307    -308    -309    
 -310    -311    -312    -313    -314    -315    -316    -317    -318    -319    
 -320    -321    -322    -323    -324    -325    -326    -327    -328    -329    
 -330    -331    -332    -333    -334    -335    -336    -337    -338    -339    
 -340    -341    -342    -343    -344    -345    -346    -347    -348    -349    
 -350    -351    -352    -353    -354    -355    -356    -357    -358    -359    
 -360    -361    -362    -363    -364    -365    -366    -367    -368    -369    
 -370    -371    -372    -373    -374   ; 
 
xgroup 
 
 
 
; 
agroup 
 
 
 
; 
taxcode  
+0      +1      +2      +3      +4      +5      +6      +7       
+8      +9      +10     +11     +12     +13     +14     +15      
+16     +17     +18     +19     +20     +21     +22     +23      
+24     +25     +26     +27     +28     +29     +30     +31      
+32     +33     +34     +35     +36     +37     +38     +39      
+40     +41     +42     +43     +44     +45     +46     +47      
+48     +49     +50     +51     +52     +53     +54     +55      
+56     +57     +58     +59     +60     +61     +62     +63      
+64     +65     +66     +67     +68     +69     +70     +71      
+72     +73     +74     +75     +76     +77     +78      
; 

 
blocks 0; 

proc/;
