# Supplementary material for: A new Middle Jurassic diplodocoid suggests an earlier dispersal and diversification of sauropod dinosaurs
Source: Nat Commun. 2018 Jul 24;9:2700. doi: 10.1038/s41467-018-05128-1 (PMC6057878; doi:10.1038/s41467-018-05128-1)
Supplement: Supplementary file 6 — Supplementary Data 3 [file 41467_2018_5128_MOESM6_ESM.txt]

FAD	LAD
Plateosaurusengelhardti	217.75	217.75
Chinshakiangosaurus	200.3	200.3
Mussaurus	217.75	217.75
Antetonitrus	204.9	204.9
Lessemsaurus	217.75	217.75
Amygdalodon	176.25	176.25
Gongxianosaurus	178.4	178.4
Isanosaurus	201.3	201.3
Vulcanodon	200.3	200.3
Tazoudasaurus	187.25	187.25
Shunosaurus	165.9	165.9
Cetiosaurus	169.3	166.1
Patagosaurus	171.2	171.2
Omeisaurus	168.3	163.5
Mamenchisaurus	168.3	145.0
Turiasaurus	145.0	145.0
Losillasaurus	145.0	145.0
Jobaria	165.9	165.9
Amazonsaurus	113.0	113.0
Zapalasaurus	125.0	125.0
Comahuesaurus	119.0	119.0
Nigersaurus	113.0	113.0
Demandasaurus	125.0	125.0
Rayososaurus	97.2	97.2
Limaysaurus	95.15	95.15
Cathartesaura	93.5	93.5
Suuwassea	153.4	153.4
Lingwulong	174.15	174.15
Amargasaurus	127.2	127.2
Brachytrachelopan	151.93	151.93
Dicraeosaurus	157.3	145.0
Apatosaurus	157.3	145.0
Diplodocus	157.3	145.0
Barosaurus	157.3	145.0
Dinheirosaurus	152.1	152.1
Supersaurus	151.15	151.15
Tornieria	152.1	145.0
Leinkupal	137.6	137.6
Camarasaurus	157.3	145.0
Europasaurus	154.7	154.7
Galveosaurus	145.0	145.0
Euhelopus	140.78	140.78
Tehuelchesaurus	152.93	152.93
Tastavinsaurus	122.0	122.0
Giraffatitan	154.7	145.0
Brachiosaurus	151.15	151.15
Abydosaurus	103.6	103.6
Cedarosaurus	118.07	118.07
Venenosaurus	127.2	127.2
Tendaguria	148.55	148.55
Sauroposeidon	113.0	113.0
Erketu	92.1	92.1
Wintonotitan	97.2	97.2
Ligabuesaurus	113.0	113.0
Andesaurus	98.85	98.85
Phuwiangosaurus	121.2	121.2
Mendozasaurus	87.5	87.5
Malarguesaurus	88.9	88.9
Epachthosaurus	93.9	93.9
Malawisaurus	119.0	119.0
Nemegtosaurus	72.1	72.1
Rapetosaurus	69.05	69.05
Isisaurus	69.05	69.05
Tapuiasaurus	119.0	119.0
Trigonosaurus	69.05	69.05
Alamosaurus	72.1	66.0
Opisthocoelicaudia	72.1	72.1
Saltasaurus	71.93	71.93
Neuquensaurus	86.3	72.1
