# Supplementary material for: A new Middle Jurassic diplodocoid suggests an earlier dispersal and diversification of sauropod dinosaurs
Source: Nat Commun. 2018 Jul 24;9:2700. doi: 10.1038/s41467-018-05128-1 (PMC6057878; doi:10.1038/s41467-018-05128-1)
Supplement: Supplementary file 8 — Supplementary Data 5 [file 41467_2018_5128_MOESM8_ESM.txt]

69	8 (A E F I M N S U)
Plateosaurusengelhardti	01000000
Chinshakiangosaurus	10000000
Mussaurus	00000010
Antetonitrus	00100000
Lessemsaurus	00000010
Amygdalodon	00000010
Gongxianosaurus	10000000
Isanosaurus	10000000
Vulcanodon	00100000
Tazoudasaurus	00100000
Shunosaurus	10000000
Cetiosaurus	01000000
Patagosaurus	00000010
Omeisaurus	10000000
Mamenchisaurus	10000000
Turiasaurus	01000000
Losillasaurus	01000000
Jobaria	00100000
Amazonsaurus	00000010
Zapalasaurus	00000010
Comahuesaurus	00000010
Limaysaurus	00000010
Cathartesaura	00000010
Rayososaurus	00000010
Demandasaurus	01000000
Nigersaurus	00100000
Dicraeosaurus	00100000
Brachytrachelopan	00000010
Amargasaurus	00000010
Lingwulong	10000000
Suuwassea	00000100
Apatosaurus	00000100
Tornieria	00100000
Supersaurus	00000100
Dinheirosaurus	01000000
Leinkupal	00000010
Diplodocus	00000100
Barosaurus	00000100
Camarasaurus	00000100
Tehuelchesaurus	00000010
Galveosaurus	01000000
Europasaurus	01000000
Cedarosaurus	00000100
Venenosaurus	00000100
Giraffatitan	00100000
Brachiosaurus	00000100
Abydosaurus	00000100
Tendaguria	00100000
Phuwiangosaurus	10000000
Euhelopus	10000000
Erketu	10000000
Wintonotitan	00000001
Sauroposeidon	00000100
Ligabuesaurus	00000010
Tastavinsaurus	01000000
Andesaurus	00000010
Mendozasaurus	00000010
Malarguesaurus	00000010
Malawisaurus	00100000
Nemegtosaurus	10000000
Tapuiasaurus	00000010
Epachthosaurus	00000010
Isisaurus	00010000
Rapetosaurus	00001000
Trigonosaurus	00000010
Saltasaurus	00000010
Neuquensaurus	00000010
Alamosaurus	00000100
Opisthocoelicaudia	10000000
