# Supplementary material for: A new Middle Jurassic diplodocoid suggests an earlier dispersal and diversification of sauropod dinosaurs
Source: Nat Commun. 2018 Jul 24;9:2700. doi: 10.1038/s41467-018-05128-1 (PMC6057878; doi:10.1038/s41467-018-05128-1)
Supplement: Supplementary file 10 — Supplementary Data 7 [file 41467_2018_5128_MOESM10_ESM.txt]

A	E	F	I	M	N	S	U
1	0.000001	0.000001	0.000001	0.000001	0.000001	0.000001	0.000001
0.000001	1	0.000001	0.000001	0.000001	0.000001	0.000001	0.000001
0.000001	0.000001	1	0.000001	0.000001	0.000001	0.000001	0.000001
0.000001	0.000001	0.000001	1	0.000001	0.000001	0.000001	0.000001
0.000001	0.000001	0.000001	0.000001	1	0.000001	0.000001	0.000001
0.000001	0.000001	0.000001	0.000001	0.000001	1	0.000001	0.000001
0.000001	0.000001	0.000001	0.000001	0.000001	0.000001	1	0.000001
0.000001	0.000001	0.000001	0.000001	0.000001	0.000001	0.000001	1

A	E	F	I	M	N	S	U
1	0.000001	0.000001	0.000001	0.000001	0.000001	0.000001	0.000001
0.000001	1	0.000001	0.000001	0.000001	0.000001	0.000001	0.000001
0.000001	0.000001	1	0.000001	0.000001	0.000001	0.000001	0.000001
0.000001	0.000001	0.000001	1	0.000001	0.000001	0.000001	0.000001
0.000001	0.000001	0.000001	0.000001	1	0.000001	0.000001	0.000001
0.000001	0.000001	0.000001	0.000001	0.000001	1	0.000001	0.000001
0.000001	0.000001	0.000001	0.000001	0.000001	0.000001	1	0.000001
0.000001	0.000001	0.000001	0.000001	0.000001	0.000001	0.000001	1

A	E	F	I	M	N	S	U
1	0.000001	0.000001	0.000001	0.000001	1	0.000001	0.000001
0.000001	1	0.000001	0.000001	0.000001	0.000001	0.000001	0.000001
0.000001	0.000001	1	0.000001	0.000001	0.000001	0.000001	0.000001
0.000001	0.000001	0.000001	1	0.000001	0.000001	0.000001	0.000001
0.000001	0.000001	0.000001	0.000001	1	0.000001	0.000001	0.000001
1	0.000001	0.000001	0.000001	0.000001	1	0.000001	0.000001
0.000001	0.000001	0.000001	0.000001	0.000001	0.000001	1	0.000001
0.000001	0.000001	0.000001	0.000001	0.000001	0.000001	0.000001	1

A	E	F	I	M	N	S	U
1	0.000001	0.000001	0.000001	0.000001	1	0.000001	0.000001
0.000001	1	0.000001	0.000001	0.000001	0.000001	0.000001	0.000001
0.000001	0.000001	1	0.000001	0.000001	0.000001	0.000001	0.000001
0.000001	0.000001	0.000001	1	0.000001	0.000001	0.000001	0.000001
0.000001	0.000001	0.000001	0.000001	1	0.000001	0.000001	0.000001
1	0.000001	0.000001	0.000001	0.000001	1	0.000001	0.000001
0.000001	0.000001	0.000001	0.000001	0.000001	0.000001	1	0.000001
0.000001	0.000001	0.000001	0.000001	0.000001	0.000001	0.000001	1

A	E	F	I	M	N	S	U
1	0.000001	0.000001	0.000001	0.000001	0.000001	0.000001	0.000001
0.000001	1	0.000001	0.000001	0.000001	0.000001	0.000001	0.000001
0.000001	0.000001	1	0.000001	0.000001	0.000001	0.000001	0.000001
0.000001	0.000001	0.000001	1	0.000001	0.000001	0.000001	0.000001
0.000001	0.000001	0.000001	0.000001	1	0.000001	0.000001	0.000001
0.000001	0.000001	0.000001	0.000001	0.000001	1	0.000001	0.000001
0.000001	0.000001	0.000001	0.000001	0.000001	0.000001	1	0.000001
0.000001	0.000001	0.000001	0.000001	0.000001	0.000001	0.000001	1

A	E	F	I	M	N	S	U
1	1	0.000001	0.000001	0.000001	0.000001	0.000001	0.000001
1	1	0.000001	0.000001	0.000001	0.000001	0.000001	0.000001
0.000001	0.000001	1	0.000001	0.000001	0.000001	0.000001	0.000001
0.000001	0.000001	0.000001	1	0.000001	0.000001	0.000001	0.000001
0.000001	0.000001	0.000001	0.000001	1	0.000001	0.000001	0.000001
0.000001	0.000001	0.000001	0.000001	0.000001	1	0.000001	0.000001
0.000001	0.000001	0.000001	0.000001	0.000001	0.000001	1	0.000001
0.000001	0.000001	0.000001	0.000001	0.000001	0.000001	0.000001	1

A	E	F	I	M	N	S	U
1	0.000001	0.000001	0.000001	0.000001	0.000001	0.000001	0.000001
0.000001	1	0.000001	0.000001	0.000001	0.000001	0.000001	0.000001
0.000001	0.000001	1	0.000001	0.000001	0.000001	0.000001	0.000001
0.000001	0.000001	0.000001	1	1	0.000001	0.000001	0.000001
0.000001	0.000001	0.000001	1	1	0.000001	0.000001	0.000001
0.000001	0.000001	0.000001	0.000001	0.000001	1	0.000001	0.000001
0.000001	0.000001	0.000001	0.000001	0.000001	0.000001	1	0.000001
0.000001	0.000001	0.000001	0.000001	0.000001	0.000001	0.000001	1

A	E	F	I	M	N	S	U
1	1	0.000001	0.000001	0.000001	0.000001	0.000001	0.000001
1	1	0.000001	0.000001	0.000001	0.000001	0.000001	0.000001
0.000001	0.000001	1	0.000001	0.000001	0.000001	0.000001	0.000001
0.000001	0.000001	0.000001	1	1	0.000001	0.000001	0.000001
0.000001	0.000001	0.000001	1	1	0.000001	0.000001	0.000001
0.000001	0.000001	0.000001	0.000001	0.000001	1	0.000001	0.000001
0.000001	0.000001	0.000001	0.000001	0.000001	0.000001	1	0.000001
0.000001	0.000001	0.000001	0.000001	0.000001	0.000001	0.000001	1

A	E	F	I	M	N	S	U
1	0.000001	0.000001	0.000001	0.000001	0.000001	0.000001	0.000001
0.000001	1	0.000001	0.000001	0.000001	0.000001	0.000001	0.000001
0.000001	0.000001	1	0.000001	0.000001	0.000001	0.000001	0.000001
0.000001	0.000001	0.000001	1	1	0.000001	0.000001	0.000001
0.000001	0.000001	0.000001	1	1	0.000001	0.000001	0.000001
0.000001	0.000001	0.000001	0.000001	0.000001	1	0.000001	0.000001
0.000001	0.000001	0.000001	0.000001	0.000001	0.000001	1	0.000001
0.000001	0.000001	0.000001	0.000001	0.000001	0.000001	0.000001	1

A	E	F	I	M	N	S	U
1	1	0.000001	0.000001	0.000001	0.000001	0.000001	0.000001
1	1	0.000001	0.000001	0.000001	0.000001	0.000001	0.000001
0.000001	0.000001	1	0.000001	0.000001	0.000001	0.000001	0.000001
0.000001	0.000001	0.000001	1	1	0.000001	0.000001	0.000001
0.000001	0.000001	0.000001	1	1	0.000001	0.000001	0.000001
0.000001	0.000001	0.000001	0.000001	0.000001	1	0.000001	0.000001
0.000001	0.000001	0.000001	0.000001	0.000001	0.000001	1	0.000001
0.000001	0.000001	0.000001	0.000001	0.000001	0.000001	0.000001	1

A	E	F	I	M	N	S	U
1	1	0.000001	0.000001	0.000001	0.000001	0.000001	0.000001
1	1	0.000001	0.000001	0.000001	0.000001	0.000001	0.000001
0.000001	0.000001	1	0.000001	0.000001	0.000001	0.000001	0.000001
0.000001	0.000001	0.000001	1	1	0.000001	0.000001	0.000001
0.000001	0.000001	0.000001	1	1	0.000001	0.000001	0.000001
0.000001	0.000001	0.000001	0.000001	0.000001	1	0.000001	0.000001
0.000001	0.000001	0.000001	0.000001	0.000001	0.000001	1	0.000001
0.000001	0.000001	0.000001	0.000001	0.000001	0.000001	0.000001	1

A	E	F	I	M	N	S	U
1	1	0.000001	0.000001	0.000001	0.000001	0.000001	0.000001
1	1	0.000001	0.000001	0.000001	0.000001	0.000001	0.000001
0.000001	0.000001	1	0.000001	0.000001	0.000001	0.000001	0.000001
0.000001	0.000001	0.000001	1	1	0.000001	0.000001	0.000001
0.000001	0.000001	0.000001	1	1	0.000001	0.000001	0.000001
0.000001	0.000001	0.000001	0.000001	0.000001	1	0.000001	0.000001
0.000001	0.000001	0.000001	0.000001	0.000001	0.000001	1	0.000001
0.000001	0.000001	0.000001	0.000001	0.000001	0.000001	0.000001	1

A	E	F	I	M	N	S	U
1	0.000001	0.000001	0.000001	0.000001	1	0.000001	0.000001
0.000001	1	0.000001	0.000001	0.000001	0.000001	0.000001	0.000001
0.000001	0.000001	1	0.000001	0.000001	0.000001	0.000001	0.000001
0.000001	0.000001	0.000001	1	1	0.000001	0.000001	0.000001
0.000001	0.000001	0.000001	1	1	0.000001	0.000001	0.000001
1	0.000001	0.000001	0.000001	0.000001	1	0.000001	0.000001
0.000001	0.000001	0.000001	0.000001	0.000001	0.000001	1	0.000001
0.000001	0.000001	0.000001	0.000001	0.000001	0.000001	0.000001	1

A	E	F	I	M	N	S	U
1	1	0.000001	0.000001	0.000001	0.000001	0.000001	0.000001
1	1	0.000001	0.000001	0.000001	0.000001	0.000001	0.000001
0.000001	0.000001	1	0.000001	0.000001	0.000001	1	0.000001
0.000001	0.000001	0.000001	1	1	0.000001	0.000001	0.000001
0.000001	0.000001	0.000001	1	1	0.000001	0.000001	0.000001
0.000001	0.000001	0.000001	0.000001	0.000001	1	0.000001	0.000001
0.000001	0.000001	1	0.000001	0.000001	0.000001	1	0.000001
0.000001	0.000001	0.000001	0.000001	0.000001	0.000001	0.000001	1

A	E	F	I	M	N	S	U
1	1	0.000001	0.000001	0.000001	0.000001	0.000001	0.000001
1	1	0.000001	0.000001	0.000001	0.000001	0.000001	0.000001
0.000001	0.000001	1	0.000001	0.000001	0.000001	1	0.000001
0.000001	0.000001	0.000001	1	1	0.000001	0.000001	1
0.000001	0.000001	0.000001	1	1	0.000001	0.000001	1
0.000001	0.000001	0.000001	0.000001	0.000001	1	0.000001	0.000001
0.000001	0.000001	1	0.000001	0.000001	0.000001	1	0.000001
0.000001	0.000001	0.000001	1	1	0.000001	0.000001	1

A	E	F	I	M	N	S	U
1	1	0.000001	0.000001	0.000001	0.000001	0.000001	0.000001
1	1	0.000001	0.000001	0.000001	0.000001	0.000001	0.000001
0.000001	0.000001	1	0.000001	0.000001	0.000001	1	0.000001
0.000001	0.000001	0.000001	1	1	0.000001	0.000001	1
0.000001	0.000001	0.000001	1	1	0.000001	0.000001	1
0.000001	0.000001	0.000001	0.000001	0.000001	1	0.000001	0.000001
0.000001	0.000001	1	0.000001	0.000001	0.000001	1	0.000001
0.000001	0.000001	0.000001	1	1	0.000001	0.000001	1

A	E	F	I	M	N	S	U
1	1	0.000001	0.000001	0.000001	0.000001	0.000001	0.000001
1	1	1	0.000001	0.000001	0.000001	0.000001	0.000001
0.000001	1	1	0.000001	0.000001	0.000001	1	0.000001
0.000001	0.000001	0.000001	1	1	0.000001	0.000001	1
0.000001	0.000001	0.000001	1	1	0.000001	0.000001	1
0.000001	0.000001	0.000001	0.000001	0.000001	1	0.000001	0.000001
0.000001	0.000001	1	0.000001	0.000001	0.000001	1	0.000001
0.000001	0.000001	0.000001	1	1	0.000001	0.000001	1


A	E	F	I	M	N	S	U
1	0.000001	0.000001	0.000001	0.000001	0.000001	0.000001	0.000001
0.000001	1	1	0.000001	0.000001	0.000001	0.000001	0.000001
0.000001	1	1	0.000001	0.000001	0.000001	1	0.000001
0.000001	0.000001	0.000001	1	1	0.000001	0.000001	1
0.000001	0.000001	0.000001	1	1	0.000001	0.000001	1
0.000001	0.000001	0.000001	0.000001	0.000001	1	0.000001	0.000001
0.000001	0.000001	1	0.000001	0.000001	0.000001	1	0.000001
0.000001	0.000001	0.000001	1	1	0.000001	0.000001	1

A	E	F	I	M	N	S	U
1	1	0.000001	0.000001	0.000001	0.000001	0.000001	0.000001
1	1	1	0.000001	0.000001	0.000001	0.000001	0.000001
0.000001	1	1	0.000001	0.000001	0.000001	1	0.000001
0.000001	0.000001	0.000001	1	1	0.000001	0.000001	1
0.000001	0.000001	0.000001	1	1	0.000001	0.000001	1
0.000001	0.000001	0.000001	0.000001	0.000001	1	0.000001	0.000001
0.000001	0.000001	1	0.000001	0.000001	0.000001	1	0.000001
0.000001	0.000001	0.000001	1	1	0.000001	0.000001	1

A	E	F	I	M	N	S	U
1	0.000001	0.000001	0.000001	0.000001	0.000001	0.000001	0.000001
0.000001	1	0.000001	0.000001	0.000001	0.000001	0.000001	0.000001
0.000001	0.000001	1	0.000001	0.000001	0.000001	1	0.000001
0.000001	0.000001	0.000001	1	1	0.000001	0.000001	1
0.000001	0.000001	0.000001	1	1	0.000001	0.000001	1
0.000001	0.000001	0.000001	0.000001	0.000001	1	0.000001	0.000001
0.000001	0.000001	1	0.000001	0.000001	0.000001	1	0.000001
0.000001	0.000001	0.000001	1	1	0.000001	0.000001	1

A	E	F	I	M	N	S	U
1	0.000001	0.000001	0.000001	0.000001	0.000001	0.000001	0.000001
0.000001	1	0.000001	0.000001	0.000001	1	0.000001	0.000001
0.000001	0.000001	1	1	1	0.000001	1	1
0.000001	0.000001	1	1	1	0.000001	1	1
0.000001	0.000001	1	1	1	0.000001	1	1
0.000001	1	0.000001	0.000001	0.000001	1	0.000001	0.000001
0.000001	0.000001	1	1	1	0.000001	1	1
0.000001	0.000001	1	1	1	0.000001	1	1

A	E	F	I	M	N	S	U
1	0.000001	0.000001	0.000001	0.000001	0.000001	0.000001	0.000001
0.000001	1	0.000001	0.000001	0.000001	1	0.000001	0.000001
0.000001	0.000001	1	1	1	0.000001	1	1
0.000001	0.000001	1	1	1	0.000001	1	1
0.000001	0.000001	1	1	1	0.000001	1	1
0.000001	1	0.000001	0.000001	0.000001	1	0.000001	0.000001
0.000001	0.000001	1	1	1	0.000001	1	1
0.000001	0.000001	1	1	1	0.000001	1	1

A	E	F	I	M	N	S	U
1	0.000001	0.000001	0.000001	0.000001	0.000001	0.000001	0.000001
0.000001	1	0.000001	0.000001	0.000001	1	0.000001	0.000001
0.000001	0.000001	1	1	1	1	1	1
0.000001	0.000001	1	1	1	0.000001	1	1
0.000001	0.000001	1	1	1	0.000001	1	1
0.000001	1	1	0.000001	0.000001	1	1	0.000001
0.000001	0.000001	1	1	1	1	1	1
0.000001	0.000001	1	1	1	0.000001	1	1

A	E	F	I	M	N	S	U
1	1	0.000001	0.000001	0.000001	0.000001	0.000001	0.000001
1	1	0.000001	0.000001	0.000001	1	0.000001	0.000001
0.000001	0.000001	1	1	1	1	1	1
0.000001	0.000001	1	1	1	0.000001	1	1
0.000001	0.000001	1	1	1	0.000001	1	1
0.000001	1	1	0.000001	0.000001	1	1	0.000001
0.000001	0.000001	1	1	1	1	1	1
0.000001	0.000001	1	1	1	0.000001	1	1

END
