# Supplementary material for: A new Middle Jurassic diplodocoid suggests an earlier dispersal and diversification of sauropod dinosaurs
Source: Nat Commun. 2018 Jul 24;9:2700. doi: 10.1038/s41467-018-05128-1 (PMC6057878; doi:10.1038/s41467-018-05128-1)
Supplement: Supplementary file 11 — Supplementary Data 8 [file 41467_2018_5128_MOESM11_ESM.txt]

3.0499
6.0999
11.85
17.6
20.3
22.045
25.85
27.8999
31.1999
34.5
37
40.7499
46.9999
52.9999
58.999
63.4
65.15
76.4
78.9999
86.0999
88.6999
91.3
98.8
161
