# Supplementary material for: A new Middle Jurassic diplodocoid suggests an earlier dispersal and diversification of sauropod dinosaurs
Source: Nat Commun. 2018 Jul 24;9:2700. doi: 10.1038/s41467-018-05128-1 (PMC6057878; doi:10.1038/s41467-018-05128-1)
Supplement: Supplementary file 15 — Supplementary Data 12 [file 41467_2018_5128_MOESM15_ESM.txt]

(Plateosaurusengelhardti:5,(Chinshakiangosaurus:21.45,(Mussaurus:3,(Antetonitrus:14.85,(Lessemsaurus:1,((Gongxianosaurus:11.45,Amygdalodon:13.6):22.41666667,(Isanosaurus:5.483333333,((Vulcanodon:0.3333333333,Tazoudasaurus:13.38333333):0.3333333333,(Shunosaurus:32.02272727,((Cetiosaurus:17.27272727,Patagosaurus:12.17272727):12.17272727,((Omeisaurus:17.23409091,Mamenchisaurus:35.73409091):12.43409091,((Turiasaurus:22.89545455,Losillasaurus:22.89545455):22.89545455,(Jobaria:22.51363636,((((((((((((Andesaurus:19.61666667,(Ligabuesaurus:2.733333333,Wintonotitan:18.53333333):2.733333333):13.67333333,(Phuwiangosaurus:5.47,(Mendozasaurus:33.45555556,(Malarguesaurus:31.81111111,(Epachthosaurus:26.56666667,(Malawisaurus:1.222222222,(((Rapetosaurus:50.43888889,(Isisaurus:50.19444444,Tapuiasaurus:0.2444444444):0.2444444444):0.2444444444,Nemegtosaurus:47.63333333):0.2444444444,(Trigonosaurus:43.41,(Alamosaurus:39.92,(Opisthocoelicaudia:27.28,(Saltasaurus:20.91,Neuquensaurus:20.74):6.54):6.54):6.54):7.517777778):0.2444444444):0.2444444444):0.2444444444):0.2444444444):5.714444444):5.47):5.47,Erketu:45.51):5.47,Sauroposeidon:30.08):9.122777778,Tendaguria:3.652777778):3.652777778,((Cedarosaurus:23.31333333,Venenosaurus:14.18333333):14.18333333,(Brachiosaurus:4.127777778,(Abydosaurus:51.38888889,Giraffatitan:9.988888889):0.2888888889):0.2888888889):0.2888888889):0.2888888889,Tastavinsaurus:34.14444444):0.2888888889,Tehuelchesaurus:3.503333333):0.2888888889,(Galveosaurus:5.861111111,Euhelopus:10.08111111):5.861111111):0.2888888889,Europasaurus:2.311111111):14.65707071,Camarasaurus:26.66818182):14.36818182,(((((((Limaysaurus:1.025,Cathartesaura:2.675):14.925,Rayososaurus:13.9):30.28333333,(Demandasaurus:8.191666667,Nigersaurus:20.19166667):8.191666667):8.191666667,Comahuesaurus:30.575):8.191666667,Zapalasaurus:32.76666667):8.191666667,Amazonsaurus:52.95833333):17.70075758,((((Amargasaurus:41.33333333,(Dicraeosaurus:17.91666667,Brachytrachelopan:10.98666667):5.616666667):7.993939394,Lingwulong:2.377272727):2.377272727,Suuwassea:25.50454545):2.377272727,((Diplodocus:20.29393939,Barosaurus:20.29393939):7.993939394,Apatosaurus:28.28787879):7.993939394):2.377272727):2.377272727):2.377272727):2.377272727):2.377272727):2.377272727):2.377272727):3.043939394):5.816666667):5.483333333):6.483333333):1):1):1):1);
