# Supplementary material for: A new Middle Jurassic diplodocoid suggests an earlier dispersal and diversification of sauropod dinosaurs
Source: Nat Commun. 2018 Jul 24;9:2700. doi: 10.1038/s41467-018-05128-1 (PMC6057878; doi:10.1038/s41467-018-05128-1)
Supplement: Supplementary file 18 — Supplementary Data 15 [file 41467_2018_5128_MOESM18_ESM.xlsx]

## Sheet: Sheet1
Supplementary Data 15. Summary of the synapomorphies supporting the placement of Lingwulong within Diplodocoidea, Flagellicaudata, Dicraeosauridae, and the node uniting Lingwulong and ‘higher’ dicraeosaurids (i.e., Amargasaurus, Brachytrachelopan, and Dicraeosaurus). Only characters that can be scored for Lingwulong are listed here. Character mapping was carried out based on the main and subsidia…
Diplodocoidea
Synapomorphies	Comments
SC64.1 Distance between supratemporal fenestrae is at least 1.5 times the long axis of the fenestra.	ci = 0.33. Reversed in Apatosaurus louisae and acquired convergently in Camarasaurus.
MC102.1 and SC120.1 ‘V’-shaped wear facets absent on tooth crowns.	M ci = 0.5. Convergently acquired in Rapetosaurus.
	S ci = 0.5. Convergently acquired in Giraffatitan.
SC221.1 Cervical ribs overlap no more than the succeeding vertebra.	ci = 0.5. Acquired convergently in Omeisaurus.
SC298.1 Oblique ridge along ventral surface of sacral rib III.	ci = 0.33. Reversed in Apatosaurus louisae and diplodocines.
MC205.1 and SC328.1 The SPRL of anterior caudal vertebrae extends onto the lateral surface of the neural spine.	ci = 1.
SC323.1 Anterior caudal ribs have a well-developed ACDL/PRDL.	Ci = 0.33. Acquired convergently in Giraffatitan and reversed in Zapalasaurus.
MC215.1 Middle caudal centrum length:height ratio > 2.0.	ci = 0.33 Acquired convergently in Alamosaurus and Saltasaurus.
Flagellicaudata
Synapomorphies	Comments
MC78.1 Basipterygoid processes directed anteroventrally (SC96.1, but supports Diplodocoidea).	M and S ci = 1.
SC129.1 Bifid presacral neural spines.	ci = 0.33. Acquired convergently in Mamenchisaurus and Camarasaurus.
MC158.1 Middle and posterior dorsal vertebrae have bifurcated CPOLs.	ci = 0.5. Convergently acquired in the Demandasaurus + Nigersaurus clade.
MC198.1 Anterior caudal vertebrae possess 'wing'-like caudal ribs.	ci = 0.5. Convergently acquired in Cathartesaura.
MC286.1 Prominent ambiens process on pubis.	ci = 1.
MC295.0 and SC435.1 Ischial distal shaft has a subtriangular cross-section.	M ci = 0.5. Reversal to the plesiomorphic state.
	S ci = 1.
MC371.1 and SC490.1 Exoccipital dorsolateral margin possess a small curving process.	ci = 1.
Dicraeosauridae
Synapomorphies	Comments
MC26.1 Hook-like process on posterior margin of squamosal (SC61.1 – but supports Flagellicaudata).	M ci = 1.
	S ci = 0.5. Acquired convergently in Mamenchisaurus.
MC34.0 Frontal does not contribute to margin of supratemporal fossa.	ci = 02.5. Reversal from the derived state seen in most neosauropods and close relatives.
MC50.1 Sharp/prominent supraoccipital nuchal crest.	ci = 1.
MC71.1 Basal tubera breadth narrower than occipital condyle breadth.	ci = 1.
MC103.2 Tooth crowns have a subcylindrical cross-section at the mid-crown (SC124.1, but supports Diplodocoidea).	M ci = 0.6. Convergently acquired in Phuwiangosaurus.
	S ci = 1.
MC372.1 and SC491.1 Transverse slot-like grooves lateral to proatlantal facets on the occipital surface of the exoccipital-opisthotic.	ci = 0.5. Reversed to state 0 in Dicraeosaurus.
SC173.1 Middle cervical neural spines are inclined anteriorly.	Ci = 0.5. Acquired convergently in Apatosaurus.
Lingwulong + higher dicraeosaurids
Synapomorphies	Comments
MC35.1 and SC28.1 Co-ossification of frontal midline suture.	M ci = 0.5. Convergently acquired in Brachiosaurus.
	S ci = 1.
MC67.1 and SC79.1 Large lateral projection on otosphenoidal ridge (=crista prootica).	ci = 1.
MC79.1 and SC98.1 Deep slot-like fossa between the bases of the basipterygoid processes.	ci = 1.
SC121.1 Tooth crowns with single wear facet.	ci = 0.33. Acquired convergently in Giraffatitan and Ligabuesaurus.
SC133.0 Absence of internal pneumatisation. in cervical vertebrae.	ci = 1.
MC135.0, SC233.0, and SC259.0 Loss of lateral pneumatic openings in dorsal centra.	M ci = 0.33. Reversal to plesiomorphic state.
	S ci = 0.5. Reverses back to derived state in Dicraeosaurus (though ci = 1 for SC259, which refers just to mid- and posterior dorsals).
MC139.0 Dorsal vertebrae have a solid tissue structure (i.e., no camerae or camellae).	ci = 0.33. Reversal to plesiomorphic state.
MC374.1 and SC174.1 Angle between PODL and SPOL in lateral view, in post-axial cervicals, is ~90º).	M ci = 1.
	S ci = 0.5. Acquired convergently in Isisaurus.
MC375.1 Posterior cervical and anterior dorsal metapophyses are directed subparallel, or curve to converge dorsally, in anterior/posterior view (SC217.1, but supports Dicraeosauridae).	M ci = 1.
	S ci = 0.5. Acquired convergently in Kaatedocus.
