# Supplementary material for: A new Middle Jurassic diplodocoid suggests an earlier dispersal and diversification of sauropod dinosaurs
Source: Nat Commun. 2018 Jul 24;9:2700. doi: 10.1038/s41467-018-05128-1 (PMC6057878; doi:10.1038/s41467-018-05128-1)
Supplement: Supplementary file 19 — Supplementary Data 16 [file 41467_2018_5128_MOESM19_ESM.xlsx]

## Sheet: Sheet1
Supplementary Data 16. Full dataset. Summary of results and statistical comparisons between the six biogeographic models applied in the BioGeoBEARS analyses. The ‘Ratio’ in the AIC analyses is the ratio of the AIC weight for the +J version of the same model (e.g., DEC+J/DEC). An asterisk (*) marks those models that are regarded as best fitting the data in each analysis (see Supplementary Note 6 f…
Analysis	Model	LnL	Ln likelihood ratio test		AIC Analysis
			D statistic	P value	AIC	AICwt	Ratio
Relaxed	DEC	-227.1			458.2	5.9e-11
	DEC+J	-202.6	49.11	2.4e-12	411.1	1	17000000000
	DIVALIKE	-266			535.9	1.6e-20
	DIVALIKE+J	-219.9	92.2	7.9e-22	445.7	1	3.85e+19
	BAYAREALiKE	-249			502	2.6e-24
	*BAYAREALiKE+J	-193.2	111.6	4.4e-26	392.4	1	6.31e+23
Harsh	DEC	-245.3			494.5	1e-61
	DEC+J	-230.5	29.61	5.3e-08	466.9	1	980000
	DIVALIKE	-288.4			580.8	3e-15
	DIVALIKE+J	-234	68.86	1.1e-16	513.9	1	329000000000000
	BAYAREALiKE	-258.1			520.2	2.7e-17
	*BAYAREALiKE+J	-219	78.27	9e-19	443.9	1	3.65e+16
