# Supplementary material for: A new Middle Jurassic diplodocoid suggests an earlier dispersal and diversification of sauropod dinosaurs
Source: Nat Commun. 2018 Jul 24;9:2700. doi: 10.1038/s41467-018-05128-1 (PMC6057878; doi:10.1038/s41467-018-05128-1)
Supplement: Supplementary file 20 — Supplementary Data 17 [file 41467_2018_5128_MOESM20_ESM.xlsx]

## Sheet: Sheet1
Supplementary Data 17. Reduced dataset (i.e., with Tornieria, Supersaurus, Dinheirosaurus, and Leinkupal omitted). Summary of results and statistical comparisons between the six biogeographic models applied in the BioGeoBEARS analyses. The ‘Ratio’ in the AIC analyses is the ratio of the AIC weight for the +J version of the same model (e.g., DEC+J/DEC). An asterisk (*) marks those models that are …
Analysis	Model	LnL	Ln likelihood ratio test		AIC Analysis
			D statistic	P value	AIC	AICwt	Ratio
Relaxed	DEC	-238			480	7e-11
	DEC+J	-213.6	48.78	2.9e-12	433.3	1	14400000000
	DIVALIKE	-314.7			633.4	7.3e-19
	DIVALIKE+J	-271.9	85.54	2.3e-20	549.8	1	1.38e+18
	BAYAREALiKE	-244.2			492.3	2.3e-23
	*BAYAREALiKE+J	-191.1	106.2	6.6e-25	388.1	1	4.27e+22
Harsh	DEC	-256.4			516.8	9.8e-66
	DEC+J	-243.9	25.07	5.5e-07	493.7	1	102000
	DIVALIKE	-364.4			732.9	1.4e-12
	DIVALIKE+J	-336.2	56.57	5.4e-14	678.3	1	707000000000
	BAYAREALiKE	-259.3			522.5	1.7e-12
	*BAYAREALiKE+J	-231.1	56.21	6.5e-14	468.3	1	592000000000
